# Supplementary material for: Hyperacute changes in blood mRNA expression profiles of rats after middle cerebral artery occlusion: Towards a stroke time signature
Source: PLoS One. 2018 Nov 15;13(11):e0206321. doi: 10.1371/journal.pone.0206321 (PMC6237327; doi:10.1371/journal.pone.0206321)
Supplement: S2 Table — Lists of genes composing each individual cluster. (XLSX) [file pone.0206321.s002.xlsx]

## Sheet: cluster 1
Probe ID	Ensembl ID	Gene name	Description
10722208	ENSRNOG00000014227	Mrgprx3	MAS-related GPR, member X3 [Source:RGD Symbol;Acc:632282]
10707142	ENSRNOG00000052397	AC099150.1
NA	NA	NA	NA
10927195	ENSRNOG00000057009	AABR07066142.1
10831940	ENSRNOG00000022523	Fkbp5	FK506 binding protein 5 [Source:RGD Symbol;Acc:1309155]
10845708	ENSRNOG00000006227	Ifih1	interferon induced with helicase C domain 1 [Source:RGD Symbol;Acc:1560496]
10910619	ENSRNOG00000012868	Uaca	uveal autoantigen with coiled-coil domains and ankyrin repeats [Source:RGD Symbol;Acc:1560011]
10923470	ENSRNOG00000057009	AABR07066142.1
NA	NA	NA	NA
10722992	ENSRNOG00000014610	Anpep	alanyl (membrane) aminopeptidase [Source:RGD Symbol;Acc:2991]
10825443	ENSRNOG00000037190	Cd101	CD101 molecule [Source:RGD Symbol;Acc:1311453]
10733849	ENSRNOG00000002820	LOC24906	RoBo-1 [Source:RGD Symbol;Acc:3683]
10788627	ENSRNOG00000010392	Nrg1	neuregulin 1 [Source:RGD Symbol;Acc:621341]
NA	NA	NA	NA
10922428	ENSRNOG00000013415	Ptpn18	protein tyrosine phosphatase, non-receptor type 18 [Source:RGD Symbol;Acc:1311586]
10864840	ENSRNOG00000011614	Tmcc1	transmembrane and coiled-coil domain family 1 [Source:RGD Symbol;Acc:1311909]
10744687	ENSRNOG00000014870	Slc13a5	solute carrier family 13 (sodium-dependent citrate transporter), member 5 [Source:RGD Symbol;Acc:631374]
10736486	ENSRNOG00000003873	Cpd	carboxypeptidase D [Source:RGD Symbol;Acc:2393]
10829116	ENSRNOG00000001169	Slc37a1	solute carrier family 37 (glucose-6-phosphate transporter), member 1 [Source:RGD Symbol;Acc:1308587]
10940618	ENSRNOG00000042912	Mycbpap	Mycbp associated protein [Source:RGD Symbol;Acc:1359123]
10872935	ENSRNOG00000009260	Cnr2	cannabinoid receptor 2 (macrophage) [Source:RGD Symbol;Acc:619713]
10716896	ENSRNOG00000015473	Phactr2	phosphatase and actin regulator 2 [Source:RGD Symbol;Acc:1303141]
10909590	ENSRNOG00000016085	Mpzl2	myelin protein zero-like 2 [Source:RGD Symbol;Acc:1307196]
10834719	ENSRNOG00000009446	Rxra	retinoid X receptor alpha [Source:RGD Symbol;Acc:3610]
10716303	ENSRNOG00000017225	Fam160b1	family with sequence similarity 160, member B1 [Source:RGD Symbol;Acc:1306116]
10886036	ENSRNOG00000008224	Jdp2	Jun dimerization protein 2 [Source:RGD Symbol;Acc:621611]
10702829	ENSRNOG00000017114	Synj2	synaptojanin 2 [Source:RGD Symbol;Acc:69436]
NA	NA	NA	NA
10912088	ENSRNOG00000011071	Nt5e	5' nucleotidase, ecto [Source:RGD Symbol;Acc:61956]
10909603	ENSRNOG00000026702	Amica1	adhesion molecule, interacts with CXADR antigen 1 [Source:RGD Symbol;Acc:1562572]
10735436	ENSRNOG00000037371	XAF1	XIAP associated factor-1 [Source:RGD Symbol;Acc:1585988]
10768979	ENSRNOG00000004111	Soat1	sterol O-acyltransferase 1 [Source:RGD Symbol;Acc:621641]
10714900	ENSRNOG00000036604	Ifit2	interferon-induced protein with tetratricopeptide repeats 2 [Source:RGD Symbol;Acc:1307804]
10862131	ENSRNOG00000026306	Clec5a	C-type lectin domain family 5, member A [Source:RGD Symbol;Acc:1584755]
10712317	ENSRNOG00000018736	LOC100911615	patatin-like phospholipase domain-containing protein 2-like [Source:RGD Symbol;Acc:6492173]
10829313	ENSRNOG00000001216	Trpm2	transient receptor potential cation channel, subfamily M, member 2 [Source:RGD Symbol;Acc:1311889]
10750876	ENSRNOG00000029107	RGD1561694	similar to High mobility group protein 2 (HMG-2) [Source:RGD Symbol;Acc:1561694]
10809912	ENSRNOG00000023910	Man2b1	mannosidase, alpha, class 2B, member 1 [Source:RGD Symbol;Acc:3039]
10917116	ENSRNOG00000029980	Zbtb16	zinc finger and BTB domain containing 16 [Source:RGD Symbol;Acc:727921]
10887239	ENSRNOG00000021904	Tecpr2	tectonin beta-propeller repeat containing 2 [Source:RGD Symbol;Acc:1307503]
NA	NA	NA	NA
10807688	ENSRNOG00000014452	Zfhx3	zinc finger homeobox 3 [Source:RGD Symbol;Acc:1560268]
10869165	ENSRNOG00000032048	Zfp462	zinc finger protein 462 [Source:RGD Symbol;Acc:1562123]
10940690	ENSRNOG00000048315	Eif2ak2	eukaryotic translation initiation factor 2-alpha kinase 2 [Source:RGD Symbol;Acc:3402]
10742494	ENSRNOG00000047719	Rmnd5b	required for meiotic nuclear division 5 homolog B (S. cerevisiae) [Source:RGD Symbol;Acc:1559511]
10751086	ENSRNOG00000053301	AABR07034260.1
10864838	ENSRNOG00000059964	AABR07061825.1
NA	NA	NA	NA
10781467	ENSRNOG00000010063	Htr2a	5-hydroxytryptamine (serotonin) receptor 2A, G protein-coupled [Source:RGD Symbol;Acc:61800]
NA	NA	NA	NA
10796564	ENSRNOG00000000142	Plxdc2	plexin domain containing 2 [Source:RGD Symbol;Acc:1305962]
10788483	ENSRNOG00000053706	Lonrf1	LON peptidase N-terminal domain and ring finger 1 [Source:MGI Symbol;Acc:MGI:3609241]
10877130	ENSRNOG00000015072	Ptgr1	prostaglandin reductase 1 [Source:RGD Symbol;Acc:621195]
10717011	ENSRNOG00000052189	AABR07000452.1
10858315	ENSRNOG00000011153	Il17ra	interleukin 17 receptor A [Source:RGD Symbol;Acc:1306559]
10781733	ENSRNOG00000047604	Kbtbd6	kelch repeat and BTB (POZ) domain containing 6 [Source:RGD Symbol;Acc:1305086]
10748870	ENSRNOG00000021424	Cd300lf	Cd300 molecule-like family member F [Source:RGD Symbol;Acc:1309733]
10725235	ENSRNOG00000017136	Syt17	synaptotagmin XVII [Source:RGD Symbol;Acc:708576]

## Sheet: cluster 2
Probe ID	Ensembl ID	Gene name	Description
10810144	ENSRNOG00000054286	Rrm2	ribonucleotide reductase M2 [Source:RGD Symbol;Acc:1598310]
10750277	ENSRNOG00000059381	Mrps6	Protein LOC100360017; RCG58764 [Source:UniProtKB/TrEMBL;Acc:F1M6D0]
10873355	ENSRNOG00000017401	Tmco4	transmembrane and coiled-coil domains 4 [Source:RGD Symbol;Acc:1566357]
10901413	ENSRNOG00000009088	Txnrd1	thioredoxin reductase 1 [Source:RGD Symbol;Acc:61959]
NA	NA	NA	NA
10916016	ENSRNOG00000009850	St3gal4	ST3 beta-galactoside alpha-2,3-sialyltransferase 4 [Source:RGD Symbol;Acc:1303068]
10826691	ENSRNOG00000024492	Ap1ar	adaptor-related protein complex 1 associated regulatory protein [Source:RGD Symbol;Acc:1311435]
10920860	ENSRNOG00000013634	Myd88	myeloid differentiation primary response 88 [Source:RGD Symbol;Acc:735043]
10818594	ENSRNOG00000015029	Dbt	dihydrolipoamide branched chain transacylase E2 [Source:RGD Symbol;Acc:68403]
10728240	ENSRNOG00000021125	Prdx5	peroxiredoxin 5 [Source:RGD Symbol;Acc:71007]
10736163	ENSRNOG00000009681	Flot2	flotillin 2 [Source:RGD Symbol;Acc:70993]
10932475	ENSRNOG00000047281	Hdac6	histone deacetylase 6 [Source:RGD Symbol;Acc:619981]
10789591	ENSRNOG00000023991	Rab20	RAB20, member RAS oncogene family [Source:RGD Symbol;Acc:1593487]
10930428	ENSRNOG00000014837	Emilin2	elastin microfibril interfacer 2 [Source:RGD Symbol;Acc:1305343]
10924151	ENSRNOG00000015511	Atic	5-aminoimidazole-4-carboxamide ribonucleotide formyltransferase/IMP cyclohydrolase [Source:RGD Symbol;Acc:70879]
10896380	ENSRNOG00000005123	Emc2	ER membrane protein complex subunit 2 [Source:RGD Symbol;Acc:1310430]
NA	NA	NA	NA
10907763	ENSRNOG00000050317	Uhrf1bp1l	UHRF1 binding protein 1-like [Source:RGD Symbol;Acc:1594520]
10940594	ENSRNOG00000050697	Ctsz	cathepsin Z [Source:RGD Symbol;Acc:708479]
10764661	ENSRNOG00000002403	Fam129a	family with sequence similarity 129, member A [Source:RGD Symbol;Acc:71088]
10750211	ENSRNOG00000002032	Ifngr2	interferon gamma receptor 2 [Source:RGD Symbol;Acc:1307532]
10796476	ENSRNOG00000018251	Mrc1	mannose receptor, C type 1 [Source:RGD Symbol;Acc:1309353]
10734673	ENSRNOG00000049361	Gas7	growth arrest specific 7 [Source:RGD Symbol;Acc:621550]
10714020	ENSRNOG00000020991	Ms4a6a	membrane-spanning 4-domains, subfamily A, member 6A [Source:RGD Symbol;Acc:1305800]
10837794	ENSRNOG00000012172	Spi1	Spi-1 proto-oncogene [Source:RGD Symbol;Acc:1359607]
10866819	ENSRNOG00000015514	Bcat1	branched chain amino acid transaminase 1, cytosolic [Source:RGD Symbol;Acc:2195]
10847903	ENSRNOG00000011358	Hipk3	homeodomain interacting protein kinase 3 [Source:RGD Symbol;Acc:619884]
10818983	ENSRNOG00000010941	Tifa	TRAF-interacting protein with forkhead-associated domain [Source:RGD Symbol;Acc:1359151]
10909470	ENSRNOG00000009799	Dpagt1	dolichyl-phosphate (UDP-N-acetylglucosamine) N-acetylglucosaminephosphotransferase 1 (GlcNAc-1-P transferase) [Source:RGD Symbol;Acc:735124]
10901823	ENSRNOG00000008797	Tmpo	thymopoietin [Source:RGD Symbol;Acc:3875]
10768814	ENSRNOG00000059406	Ier5	Ier5 protein [Source:UniProtKB/TrEMBL;Acc:Q5BK73]
10861140	ENSRNOG00000061595	Tfec	Transcription factor EC [Source:UniProtKB/Swiss-Prot;Acc:Q63302]
NA	NA	NA	NA
10796111	ENSRNOG00000018549	Fbxo18	F-box protein, helicase, 18 [Source:RGD Symbol;Acc:1306298]
10804384	ENSRNOG00000003578	Fem1c	fem-1 homolog c (C. elegans) [Source:RGD Symbol;Acc:1309322]
10840183	ENSRNOG00000033119	Plcb4	phospholipase C, beta 4 [Source:RGD Symbol;Acc:3345]
10903400	ENSRNOG00000006816	Ubr5	ubiquitin protein ligase E3 component n-recognin 5 [Source:RGD Symbol;Acc:621236]

## Sheet: cluster 3
Probe ID	Ensembl ID	Gene name	Description
NA	NA	NA	NA
10836588	ENSRNOG00000058568	Dhrs9	dehydrogenase/reductase (SDR family) member 9 [Source:RGD Symbol;Acc:620655]
NA	NA	NA	NA
10751437	ENSRNOG00000050110	Stfa2	stefin A2 [Source:RGD Symbol;Acc:1562186]
NA	NA	NA	NA
10862082	ENSRNOG00000010957	Braf	B-Raf proto-oncogene, serine/threonine kinase [Source:RGD Symbol;Acc:619908]
10817074	ENSRNOG00000021798	Pglyrp4	peptidoglycan recognition protein 4 [Source:RGD Symbol;Acc:1308520]
10839320	ENSRNOG00000000172	Sqrdl	sulfide quinone reductase-like (yeast) [Source:RGD Symbol;Acc:1564504]
10779006	ENSRNOG00000013112	Dusp13	dual specificity phosphatase 13 [Source:RGD Symbol;Acc:1359712]
10809204	ENSRNOG00000014896	Adgrg3	adhesion G protein-coupled receptor G3 [Source:RGD Symbol;Acc:1305674]
10828778	ENSRNOG00000000515	Mapk13	mitogen activated protein kinase 13 [Source:RGD Symbol;Acc:3045]
10751871	ENSRNOG00000001931	Fgf12	fibroblast growth factor 12 [Source:RGD Symbol;Acc:620163]
10718351	ENSRNOG00000011174	Fpr1	formyl peptide receptor 1 [Source:RGD Symbol;Acc:1310883]
10940619	ENSRNOG00000059207	Oas3	2'-5' oligoadenylate synthetase 3 [Source:MGI Symbol;Acc:MGI:2180850]
10764722	ENSRNOG00000028016	Ncf2	neutrophil cytosolic factor 2 [Source:RGD Symbol;Acc:1309424]
10907924	ENSRNOG00000040208	Mmp27	matrix metallopeptidase 27 [Source:RGD Symbol;Acc:1306642]
10774383	ENSRNOG00000007125	Vps54	vacuolar protein sorting 54 homolog (S. cerevisiae) [Source:RGD Symbol;Acc:628718]
10754363	ENSRNOG00000032728	LOC684499	similar to stefin A2 [Source:RGD Symbol;Acc:1590268]
10922882	ENSRNOG00000054218	Il18rap	interleukin 18 receptor accessory protein [Source:MGI Symbol;Acc:MGI:1338888]
10852636	ENSRNOG00000000172	Sqrdl	sulfide quinone reductase-like (yeast) [Source:RGD Symbol;Acc:1564504]
10880960	ENSRNOG00000006855	Padi4	peptidyl arginine deiminase, type IV [Source:RGD Symbol;Acc:3290]
10717620	ENSRNOG00000018960	Syne1	spectrin repeat containing, nuclear envelope 1 [Source:RGD Symbol;Acc:620546]
10703666	ENSRNOG00000054954	Lilrb3	leukocyte immunoglobulin-like receptor, subfamily B (with TM and ITIM domains), member 3 [Source:RGD Symbol;Acc:70895]
NA	NA	NA	NA
10776888	ENSRNOG00000002110	Fam114a1l1	family with sequence similarity 114, member A1-like 1 [Source:RGD Symbol;Acc:1309701]
10865381	ENSRNOG00000061394	Clec4e	C-type lectin domain family 4, member E [Source:RGD Symbol;Acc:1359298]
10814480	ENSRNOG00000011119	LOC100363675	spindlin-1-like [Source:RGD Symbol;Acc:2322575]
10858599	ENSRNOG00000010181	Clec4d	C-type lectin domain family 4, member D [Source:RGD Symbol;Acc:1303339]
10779002	ENSRNOG00000013112	Dusp13	dual specificity phosphatase 13 [Source:RGD Symbol;Acc:1359712]
10863726	ENSRNOG00000017720	Mxd1	max dimerization protein 1 [Source:RGD Symbol;Acc:1564525]
10817370	ENSRNOG00000021131	Fam63a	family with sequence similarity 63, member A [Source:RGD Symbol;Acc:1559660]
10903977	ENSRNOG00000004744	Fam84b	family with sequence similarity 84, member B [Source:RGD Symbol;Acc:1562236]
10901910	ENSRNOG00000005266	Amdhd1	amidohydrolase domain containing 1 [Source:RGD Symbol;Acc:1308879]
10857950	ENSRNOG00000007486	Atg7	autophagy related 7 [Source:RGD Symbol;Acc:1304817]
10842239	ENSRNOG00000017539	Mmp9	matrix metallopeptidase 9 [Source:RGD Symbol;Acc:621320]
10848450	ENSRNOG00000058337	Plcb2	phospholipase C, beta 2 [Source:RGD Symbol;Acc:621004]
10794242	ENSRNOG00000013679	Sema4d	sema domain, immunoglobulin domain (Ig), transmembrane domain (TM) and short cytoplasmic domain, (semaphorin) 4D [Source:RGD Symbol;Acc:1310554]
10750460	ENSRNOG00000001647	Ets2	v-ets avian erythroblastosis virus E26 oncogene homolog 2 [Source:RGD Symbol;Acc:1584977]
10811956	ENSRNOG00000019791	Sipa1l2	signal-induced proliferation-associated 1 like 2 [Source:RGD Symbol;Acc:1306269]
10864848	ENSRNOG00000012972	Alox5	arachidonate 5-lipoxygenase [Source:RGD Symbol;Acc:2096]
10708521	ENSRNOG00000016496	Ctsc	cathepsin C [Source:RGD Symbol;Acc:2445]
10759717	ENSRNOG00000000973	RGD1563425	similar to FLJ35784 protein [Source:RGD Symbol;Acc:1563425]
10802603	ENSRNOG00000014614	Cxxc1	CXXC finger protein 1 [Source:RGD Symbol;Acc:1310755]
10791935	ENSRNOG00000022686	Zdhhc2	zinc finger, DHHC-type containing 2 [Source:RGD Symbol;Acc:628681]
10849275	ENSRNOG00000028668	Slc28a2	solute carrier family 28 (concentrative nucleoside transporter), member 2 [Source:RGD Symbol;Acc:61840]
10823970	ENSRNOG00000009822	Tlr2	toll-like receptor 2 [Source:RGD Symbol;Acc:735138]
10714903	ENSRNOG00000022839	Ifit3	interferon-induced protein with tetratricopeptide repeats 3 [Source:RGD Symbol;Acc:1359681]
10769797	ENSRNOG00000058500	AABR07024419.1	Protein LOC100912098 [Source:UniProtKB/TrEMBL;Acc:A0A096MIU6]
10834213	ENSRNOG00000013102	Entpd2	ectonucleoside triphosphate diphosphohydrolase 2 [Source:RGD Symbol;Acc:69266]
10911811	ENSRNOG00000057055	U6	U6 spliceosomal RNA [Source:RFAM;Acc:RF00026]
10834022	ENSRNOG00000045649	Arrdc3	arrestin domain containing 3 [Source:RGD Symbol;Acc:1359478]
10896793	ENSRNOG00000004100	Trib1	tribbles pseudokinase 1 [Source:RGD Symbol;Acc:621596]
NA	NA	NA	NA
10725618	ENSRNOG00000016722	Xpo6	exportin 6 [Source:RGD Symbol;Acc:1311491]
NA	NA	NA	NA
10863639	ENSRNOG00000037871	Sfxn5	sideroflexin 5 [Source:RGD Symbol;Acc:628706]
10726682	ENSRNOG00000015078	Ifitm3	interferon induced transmembrane protein 3 [Source:RGD Symbol;Acc:1595844]
10715258	ENSRNOG00000014574	Entpd1	ectonucleoside triphosphate diphosphohydrolase 1 [Source:RGD Symbol;Acc:69265]
NA	NA	NA	NA
10866091	ENSRNOG00000053656	AC121471.1
NA	NA	NA	NA
10899055	ENSRNOG00000015544	Tuba1c	tubulin, alpha 1C [Source:RGD Symbol;Acc:1307226]
10918569	ENSRNOG00000061883	Aqp9	Aquaporin-9 [Source:UniProtKB/Swiss-Prot;Acc:P56627]
10794328	ENSRNOG00000016225	Fgd3	FYVE, RhoGEF and PH domain containing 3 [Source:RGD Symbol;Acc:1311725]
NA	NA	NA	NA
10701846	ENSRNOG00000056940	Cited2	Cbp/p300-interacting transactivator, with Glu/Asp-rich carboxy-terminal domain, 2 [Source:RGD Symbol;Acc:620112]
10729209	ENSRNOG00000050534	Gcnt1	glucosaminyl (N-acetyl) transferase 1, core 2 [Source:RGD Symbol;Acc:621370]
10802621	ENSRNOG00000024104	Mbd1	methyl-CpG binding domain protein 1 [Source:RGD Symbol;Acc:1305980]
10866413	ENSRNOG00000008439	Gprc5d	G protein-coupled receptor, class C, group 5, member D [Source:RGD Symbol;Acc:1563887]
10761965	ENSRNOG00000001336	Orai1	ORAI calcium release-activated calcium modulator 1 [Source:RGD Symbol;Acc:1311873]
10752744	ENSRNOG00000030930	Samsn1	SAM domain, SH3 domain and nuclear localization signals, 1 [Source:RGD Symbol;Acc:620926]
10718598	ENSRNOG00000056469	Mir290	microRNA 290 [Source:RGD Symbol;Acc:2325374]
10879483	ENSRNOG00000027921	Rlf	rearranged L-myc fusion [Source:RGD Symbol;Acc:1305297]
10920556	ENSRNOG00000037167	Rtp3	receptor (chemosensory) transporter protein 3 [Source:RGD Symbol;Acc:1310546]
10804486	ENSRNOG00000017035	Cep120	centrosomal protein 120 [Source:RGD Symbol;Acc:1565619]
10931717	ENSRNOG00000046834	C3	complement component 3 [Source:RGD Symbol;Acc:2232]
10828229	ENSRNOG00000047657	C4a	complement component 4A (Rodgers blood group) [Source:RGD Symbol;Acc:620005]
10825153	ENSRNOG00000021199	Fcgr1a	Fc fragment of IgG, high affinity Ia, receptor (CD64) [Source:RGD Symbol;Acc:1309912]
10920770	ENSRNOG00000000219	Ano10	anoctamin 10 [Source:RGD Symbol;Acc:1308260]
10881293	ENSRNOG00000014961	Pdpn	podoplanin [Source:RGD Symbol;Acc:61819]
10871103	ENSRNOG00000010091	Efcab14	EF-hand calcium binding domain 14 [Source:RGD Symbol;Acc:1310351]
10714353	ENSRNOG00000012782	Tmem2	transmembrane protein 2 [Source:RGD Symbol;Acc:1307941]
10850257	ENSRNOG00000030601	LOC100361388	high-mobility group nucleosomal binding domain 2-like [Source:RGD Symbol;Acc:2320277]
10833180	ENSRNOG00000000394	Srgn	serglycin [Source:RGD Symbol;Acc:619969]
10762740	ENSRNOG00000001187	Oasl	2'-5'-oligoadenylate synthetase-like [Source:RGD Symbol;Acc:1308586]
10889772	ENSRNOG00000004198	Stxbp6	syntaxin binding protein 6 (amisyn) [Source:RGD Symbol;Acc:1306117]
10713222	ENSRNOG00000060707	Atg2a	Protein Atg2a; RCG47388 [Source:UniProtKB/TrEMBL;Acc:D3ZT64]
NA	NA	NA	NA
10763375	ENSRNOG00000002417	Serpinb10	serpin peptidase inhibitor, clade B (ovalbumin), member 10 [Source:RGD Symbol;Acc:628853]
10797572	ENSRNOG00000011119	LOC100363675	spindlin-1-like [Source:RGD Symbol;Acc:2322575]
10763889	ENSRNOG00000000034	Nuak2	NUAK family, SNF1-like kinase, 2 [Source:RGD Symbol;Acc:1359167]
10732207	ENSRNOG00000055314	Msrb1	methionine sulfoxide reductase B1 [Source:RGD Symbol;Acc:1583243]
10919389	ENSRNOG00000011909	Rasa2	RAS p21 protein activator 2 [Source:RGD Symbol;Acc:3538]
10787162	ENSRNOG00000013502	Eps15l1	epidermal growth factor receptor pathway substrate 15-like 1 [Source:RGD Symbol;Acc:1565708]
10823783	ENSRNOG00000027833	Fnip2	folliculin interacting protein 2 [Source:RGD Symbol;Acc:1562174]
10745424	ENSRNOG00000014285	Ssh2	slingshot protein phosphatase 2 [Source:RGD Symbol;Acc:1309389]
10774345	ENSRNOG00000004888	Spred2	sprouty-related, EVH1 domain containing 2 [Source:RGD Symbol;Acc:1309304]
10753861	ENSRNOG00000001943	Retnlg	resistin-like gamma [Source:RGD Symbol;Acc:727934]
10887939	ENSRNOG00000032136	Cdc42ep3	CDC42 effector protein (Rho GTPase binding) 3 [Source:RGD Symbol;Acc:1305858]
10729074	ENSRNOG00000013239	Tle4	transducin-like enhancer of split 4 [Source:RGD Symbol;Acc:3868]
10710051	ENSRNOG00000013176	Far1	fatty acyl CoA reductase 1 [Source:RGD Symbol;Acc:1306647]
10924286	ENSRNOG00000014956	Slc11a1	solute carrier family 11 (proton-coupled divalent metal ion transporter), member 1 [Source:RGD Symbol;Acc:1601463]
10706586	ENSRNOG00000019854	Napsa	napsin A aspartic peptidase [Source:RGD Symbol;Acc:61940]
10745670	ENSRNOG00000030021	Ccl6	chemokine (C-C motif) ligand 6 [Source:RGD Symbol;Acc:1303200]
10884996	ENSRNOG00000026855	Abhd12b	abhydrolase domain containing 12B [Source:RGD Symbol;Acc:1303145]
10771287	ENSRNOG00000061121	Wdfy3	WD repeat and FYVE domain containing 3 [Source:RGD Symbol;Acc:1307097]
10854645	ENSRNOG00000007918	Tbxas1	thromboxane A synthase 1, platelet [Source:RGD Symbol;Acc:3826]
10725245	ENSRNOG00000017012	Coq7	coenzyme Q7 homolog, ubiquinone (yeast) [Source:RGD Symbol;Acc:2381]
10763547	ENSRNOG00000047257	Tmem185b	transmembrane protein 185B [Source:RGD Symbol;Acc:1309602]
10910204	ENSRNOG00000016413	Pstpip1	proline-serine-threonine phosphatase-interacting protein 1 [Source:RGD Symbol;Acc:1307557]
10791144	ENSRNOG00000027257	Gmip	Gem-interacting protein [Source:RGD Symbol;Acc:1565577]
10757808	ENSRNOG00000050672	Syna	syncytin a [Source:RGD Symbol;Acc:1563240]
10828884	ENSRNOG00000000529	Pim1	Pim-1 proto-oncogene, serine/threonine kinase [Source:RGD Symbol;Acc:3330]
10824530	ENSRNOG00000020811	Il6r	interleukin 6 receptor [Source:RGD Symbol;Acc:2902]
10750505	ENSRNOG00000001628	Pcp4	Purkinje cell protein 4 [Source:RGD Symbol;Acc:3271]
10773973	ENSRNOG00000056767	Potea	Protein Ankrd36; Spergen-2 [Source:UniProtKB/TrEMBL;Acc:Q810C2]
10906608	ENSRNOG00000006305	Slc38a2	solute carrier family 38, member 2 [Source:RGD Symbol;Acc:69420]
NA	NA	NA	NA
10844331	ENSRNOG00000013973	Lcn2	lipocalin 2 [Source:RGD Symbol;Acc:69408]
10796418	ENSRNOG00000016403	Olah	oleoyl-ACP hydrolase [Source:RGD Symbol;Acc:621115]

## Sheet: cluster 5
Probe ID	Ensembl ID	Gene name	Description
10826956	ENSRNOG00000032247	Bank1	B-cell scaffold protein with ankyrin repeats 1 [Source:RGD Symbol;Acc:1564639]
10763768	ENSRNOG00000004441	Faim3	Fas apoptotic inhibitory molecule 3 [Source:RGD Symbol;Acc:1359282]
10748273	ENSRNOG00000011917	Cd79b	Cd79b molecule, immunoglobulin-associated beta [Source:RGD Symbol;Acc:620012]
10705065	ENSRNOG00000020125	Cd79a	Cd79a molecule, immunoglobulin-associated alpha [Source:RGD Symbol;Acc:6484896]
10732941	ENSRNOG00000028845	Ebf1	early B-cell factor 1 [Source:RGD Symbol;Acc:620953]
10728883	ENSRNOG00000020945	Ms4a1	membrane-spanning 4-domains, subfamily A, member 1 [Source:RGD Symbol;Acc:1311999]
NA	NA	NA	NA
10826969	ENSRNOG00000032247	Bank1	B-cell scaffold protein with ankyrin repeats 1 [Source:RGD Symbol;Acc:1564639]
10769765	ENSRNOG00000003136	Fcrla	Fc receptor-like A [Source:RGD Symbol;Acc:1306176]
10826943	ENSRNOG00000032247	Bank1	B-cell scaffold protein with ankyrin repeats 1 [Source:RGD Symbol;Acc:1564639]
10725684	ENSRNOG00000018311	Cd19	CD19 molecule [Source:RGD Symbol;Acc:1309086]
10762051	ENSRNOG00000001270	Hvcn1	hydrogen voltage-gated channel 1 [Source:RGD Symbol;Acc:1310788]
10755544	ENSRNOG00000046258	B3gnt5	UDP-GlcNAc:betaGal beta-1,3-N-acetylglucosaminyltransferase 5 [Source:RGD Symbol;Acc:70955]
10932037	ENSRNOG00000009746	Akap17b	A kinase (PRKA) anchor protein 17B [Source:RGD Symbol;Acc:1566363]
10753959	ENSRNOG00000030246	Btla	B and T lymphocyte associated [Source:RGD Symbol;Acc:1303280]
10940686	ENSRNOG00000046261	Acp5	acid phosphatase 5, tartrate resistant [Source:RGD Symbol;Acc:2022]
10709860	ENSRNOG00000009910	Swap70	SWAP switching B-cell complex 70 [Source:RGD Symbol;Acc:1305579]
10820223	ENSRNOG00000033134	Mef2c	myocyte enhancer factor 2C [Source:RGD Symbol;Acc:1563119]
10826954	ENSRNOG00000032247	Bank1	B-cell scaffold protein with ankyrin repeats 1 [Source:RGD Symbol;Acc:1564639]
10767716	ENSRNOG00000028250	Lax1	lymphocyte transmembrane adaptor 1 [Source:RGD Symbol;Acc:1563522]
10771012	ENSRNOG00000023533	Fam69a	family with sequence similarity 69, member A [Source:RGD Symbol;Acc:1308581]
10798420	ENSRNOG00000003094	Cmah	cytidine monophospho-N-acetylneuraminic acid hydroxylase [Source:RGD Symbol;Acc:1311930]
10849125	ENSRNOG00000022868	Ell3	elongation factor RNA polymerase II-like 3 [Source:RGD Symbol;Acc:1309917]
10826967	ENSRNOG00000032247	Bank1	B-cell scaffold protein with ankyrin repeats 1 [Source:RGD Symbol;Acc:1564639]
10756161	ENSRNOG00000040128	Cd209a	CD209a molecule [Source:RGD Symbol;Acc:1308239]
10751091	ENSRNOG00000002141	Cd200	Cd200 molecule [Source:RGD Symbol;Acc:3104]
10870046	ENSRNOG00000007551	Inadl	InaD-like (Drosophila) [Source:RGD Symbol;Acc:1565362]
10752262	ENSRNOG00000058590	AABR07034739.1
10826958	ENSRNOG00000032247	Bank1	B-cell scaffold protein with ankyrin repeats 1 [Source:RGD Symbol;Acc:1564639]
10714273	ENSRNOG00000025644	LOC499331	similar to hypothetical protein D030056L22 [Source:RGD Symbol;Acc:1563237]
10816278	ENSRNOG00000034230	Fcrl1	Fc receptor-like 1 [Source:RGD Symbol;Acc:1589411]
10763758	ENSRNOG00000004405	Pigr	polymeric immunoglobulin receptor [Source:RGD Symbol;Acc:3328]
10766726	ENSRNOG00000003915	Tmem206	transmembrane protein 206 [Source:RGD Symbol;Acc:1359339]
10709135	ENSRNOG00000019319	Fchsd2	FCH and double SH3 domains 2 [Source:RGD Symbol;Acc:1304812]
10909948	ENSRNOG00000011500	Pou2af1	POU class 2 associating factor 1 [Source:RGD Symbol;Acc:1594728]
10838605	ENSRNOG00000006027	Eif2ak4	eukaryotic translation initiation factor 2 alpha kinase 4 [Source:RGD Symbol;Acc:1311439]
10907793	ENSRNOG00000001376	Mettl7a	methyltransferase like 7A [Source:RGD Symbol;Acc:1308407]
10721388	ENSRNOG00000019660	Spib	Spi-B transcription factor (Spi-1/PU.1 related) [Source:RGD Symbol;Acc:1565899]
10748118	ENSRNOG00000003905	Nsf	N-ethylmaleimide-sensitive factor [Source:RGD Symbol;Acc:621594]
10857546	ENSRNOG00000007104	Itpr1	inositol 1,4,5-trisphosphate receptor, type 1 [Source:RGD Symbol;Acc:2933]
10714276	ENSRNOG00000013053	Trpm6	transient receptor potential cation channel, subfamily M, member 6 [Source:RGD Symbol;Acc:1309942]
10818633	ENSRNOG00000016351	Frrs1	ferric-chelate reductase 1 [Source:RGD Symbol;Acc:1306883]
10926405	ENSRNOG00000018741	Zfp318	zinc finger protein 318 [Source:RGD Symbol;Acc:1583221]
10816901	ENSRNOG00000055790	Nup210l	nucleoporin 210-like [Source:RGD Symbol;Acc:1310250]
10926967	ENSRNOG00000033402	LOC501110	similar to Glutathione S-transferase A1 (GTH1) (HA subunit 1) (GST-epsilon) (GSTA1-1) (GST class-alpha) [Source:RGD Symbol;Acc:1565402]
10816204	ENSRNOG00000023453	Lrba	LPS-responsive vesicle trafficking, beach and anchor containing [Source:RGD Symbol;Acc:1311428]
10917385	ENSRNOG00000029773	Atm	ATM serine/threonine kinase [Source:RGD Symbol;Acc:1593265]
10859337	ENSRNOG00000005947	Pde6h	phosphodiesterase 6H, cGMP-specific, cone, gamma [Source:RGD Symbol;Acc:70933]
10934639	ENSRNOG00000032970	Gpr174	G protein-coupled receptor 174 [Source:RGD Symbol;Acc:1564689]
10935255	ENSRNOG00000003734	Cxxc5	CXXC finger protein 5 [Source:RGD Symbol;Acc:1359466]
10707386	ENSRNOG00000015415	Rhoq	ras homolog family member Q [Source:RGD Symbol;Acc:621626]
10928275	ENSRNOG00000025079	Fam126b	family with sequence similarity 126, member B [Source:RGD Symbol;Acc:1309752]
10724993	ENSRNOG00000012258	Rras2	related RAS viral (r-ras) oncogene homolog 2 [Source:RGD Symbol;Acc:1310793]
10845767	ENSRNOG00000027016	Cobll1	cordon-bleu WH2 repeat protein-like 1 [Source:RGD Symbol;Acc:1308954]
10751498	ENSRNOG00000032327	Pdia5	protein disulfide isomerase family A, member 5 [Source:RGD Symbol;Acc:1359236]
10870490	ENSRNOG00000005802	Usp24	ubiquitin specific peptidase 24 [Source:RGD Symbol;Acc:1306799]
10820145	ENSRNOG00000016306	Adgrv1	adhesion G protein-coupled receptor V1 [Source:RGD Symbol;Acc:1562101]
10801606	ENSRNOG00000024671	Dmxl1	Dmx-like 1 [Source:RGD Symbol;Acc:1307692]
10932139	ENSRNOG00000004150	Slc9a7	solute carrier family 9, subfamily A (NHE7, cation proton antiporter 7), member 7 [Source:RGD Symbol;Acc:1561385]
10772729	ENSRNOG00000002855	Rfc1	replication factor C (activator 1) 1 [Source:RGD Symbol;Acc:620619]
10769016	ENSRNOG00000004736	Ralgps2	Ral GEF with PH domain and SH3 binding motif 2 [Source:RGD Symbol;Acc:1311537]
10774605	ENSRNOG00000037522	AABR07016640.1
10901289	ENSRNOG00000006987	Tmem263	transmembrane protein 263 [Source:RGD Symbol;Acc:1563325]
10831574	ENSRNOG00000000454	RT1-DOb	RT1 class II, locus DOb [Source:RGD Symbol;Acc:1595814]
10836019	ENSRNOG00000029993	Kynu	kynureninase [Source:RGD Symbol;Acc:71061]
10860820	ENSRNOG00000009711	Hepacam2	HEPACAM family member 2 [Source:RGD Symbol;Acc:1305697]
10883609	ENSRNOG00000004908	Smc6	structural maintenance of chromosomes 6 [Source:RGD Symbol;Acc:1311214]
10740381	ENSRNOG00000002294	Snx29	sorting nexin 29 [Source:RGD Symbol;Acc:1596162]
10859880	ENSRNOG00000006859	Insig1	insulin induced gene 1 [Source:RGD Symbol;Acc:708457]
10855512	ENSRNOG00000021579	Mpp6	membrane protein, palmitoylated 6 (MAGUK p55 subfamily member 6) [Source:RGD Symbol;Acc:1311833]
10756154	ENSRNOG00000028803	Cd209e	CD209e molecule [Source:RGD Symbol;Acc:1563333]
10927678	ENSRNOG00000016444	AABR07067506.1
10830216	ENSRNOG00000000811	Pkib	protein kinase (cAMP-dependent, catalytic) inhibitor beta [Source:RGD Symbol;Acc:3335]
10846185	ENSRNOG00000018485	Gpr155	G protein-coupled receptor 155 [Source:RGD Symbol;Acc:1309162]
10889064	ENSRNOG00000059295	Ept1	ethanolaminephosphotransferase 1 [Source:RGD Symbol;Acc:1560938]
10934637	ENSRNOG00000037838	RGD1560455	similar to RIKEN cDNA A630033H20 gene [Source:RGD Symbol;Acc:1560455]
10823591	ENSRNOG00000010515	Trim59	tripartite motif-containing 59 [Source:RGD Symbol;Acc:1311956]
10723850	ENSRNOG00000016206	Uvrag	UV radiation resistance associated gene [Source:RGD Symbol;Acc:1589754]
10765994	ENSRNOG00000021113	Uba2	ubiquitin-like modifier activating enzyme 2 [Source:RGD Symbol;Acc:1312023]
10788824	ENSRNOG00000015501	Ddhd2	DDHD domain containing 2 [Source:RGD Symbol;Acc:1585818]
10896836	ENSRNOG00000025528	Efr3a	EFR3 homolog A (S. cerevisiae) [Source:RGD Symbol;Acc:1305976]
10831551	ENSRNOG00000030431	RT1-Db2	RT1 class II, locus Db2 [Source:RGD Symbol;Acc:1595922]
10801734	ENSRNOG00000017832	Snx2	sorting nexin 2 [Source:RGD Symbol;Acc:1310291]
10777832	ENSRNOG00000018144	Depdc5	DEP domain containing 5 [Source:RGD Symbol;Acc:1311535]
10822386	ENSRNOG00000012095	Pkia	protein kinase (cAMP-dependent, catalytic) inhibitor alpha [Source:RGD Symbol;Acc:621021]
10802274	ENSRNOG00000017181	Malt1	MALT1 paracaspase [Source:RGD Symbol;Acc:1309195]
10851407	ENSRNOG00000016744	Chd6	chromodomain helicase DNA binding protein 6 [Source:RGD Symbol;Acc:1310465]
10843959	ENSRNOG00000007422	Vav2	vav 2 guanine nucleotide exchange factor [Source:RGD Symbol;Acc:1306285]
10940660	ENSRNOG00000043069	Sec22a	SEC22 vesicle trafficking protein homolog A (S. cerevisiae) [Source:RGD Symbol;Acc:621659]
10714763	ENSRNOG00000011308	Uhrf2	ubiquitin-like with PHD and ring finger domains 2, E3 ubiquitin protein ligase [Source:RGD Symbol;Acc:1309990]
10778708	ENSRNOG00000009267	B3gnt2	UDP-GlcNAc:betaGal beta-1,3-N-acetylglucosaminyltransferase 2 [Source:RGD Symbol;Acc:1310077]
10781927	ENSRNOG00000024125	Slain1	SLAIN motif family, member 1 [Source:RGD Symbol;Acc:1308626]
10759846	ENSRNOG00000030410	Zfp958	zinc finger protein 958 [Source:RGD Symbol;Acc:2311392]
10909321	ENSRNOG00000058932	Zfp202	zinc finger protein 202 [Source:RGD Symbol;Acc:1562294]

## Sheet: cluster 6
Probe ID	Ensembl ID	Gene name	Description
10922816	ENSRNOG00000014378	Il1r2	interleukin 1 receptor, type II [Source:RGD Symbol;Acc:621147]
10783880	ENSRNOG00000020136	Tgm1	transglutaminase 1 [Source:RGD Symbol;Acc:61838]
10826703	ENSRNOG00000010875	LOC691931	hypothetical protein LOC691931 [Source:RGD Symbol;Acc:1593351]
10909411	ENSRNOG00000006663	Usp2	ubiquitin specific peptidase 2 [Source:RGD Symbol;Acc:621073]
10721261	ENSRNOG00000037331	Cd33	CD33 molecule [Source:RGD Symbol;Acc:1596020]
10864433	ENSRNOG00000010898	Prok2	prokineticin 2 [Source:RGD Symbol;Acc:620280]
10823363	ENSRNOG00000029756	P2ry13	purinergic receptor P2Y, G-protein coupled, 13 [Source:RGD Symbol;Acc:1302941]
10810923	ENSRNOG00000014964	Hp	haptoglobin [Source:RGD Symbol;Acc:2825]
10933912	ENSRNOG00000038299	LOC100363193	LRRGT00076-like [Source:RGD Symbol;Acc:2324603]
NA	NA	NA	NA
10775519	ENSRNOG00000002159	Agpat9	1-acylglycerol-3-phosphate O-acyltransferase 9 [Source:RGD Symbol;Acc:1565703]
10926252	ENSRNOG00000042230	Ncr2	natural cytotoxicity triggering receptor 2 [Source:RGD Symbol;Acc:1311406]
10868627	ENSRNOG00000014838	Glipr2	GLI pathogenesis-related 2 [Source:RGD Symbol;Acc:1583669]
10808377	ENSRNOG00000016752	Crispld2	cysteine-rich secretory protein LCCL domain containing 2 [Source:RGD Symbol;Acc:620860]
10800546	ENSRNOG00000015113	Mocos	molybdenum cofactor sulfurase [Source:RGD Symbol;Acc:1308496]
10933431	ENSRNOG00000003705	Bmx	BMX non-receptor tyrosine kinase [Source:RGD Symbol;Acc:1565643]
10738071	ENSRNOG00000009643	Msl1	male-specific lethal 1 homolog (Drosophila) [Source:RGD Symbol;Acc:1564778]
10703757	ENSRNOG00000055581	Tarm1	T cell-interacting, activating receptor on myeloid cells 1 [Source:MGI Symbol;Acc:MGI:2442280]
10755013	ENSRNOG00000001928	Il1rap	interleukin 1 receptor accessory protein [Source:RGD Symbol;Acc:2893]
10703776	ENSRNOG00000060745	Nlrp12	NLR family, pyrin domain containing 12 [Source:MGI Symbol;Acc:MGI:2676630]
NA	NA	NA	NA
10865948	ENSRNOG00000007310	Klrb1b	killer cell lectin-like receptor subfamily B member 1B [Source:RGD Symbol;Acc:2975]
10775398	ENSRNOG00000002186	Nudt9	nudix (nucleoside diphosphate linked moiety X)-type motif 9 [Source:RGD Symbol;Acc:1359522]
10759999	ENSRNOG00000000907	Alox5ap	arachidonate 5-lipoxygenase activating protein [Source:RGD Symbol;Acc:2097]
NA	NA	NA	NA
10860597	ENSRNOG00000008602	Steap4	STEAP family member 4 [Source:RGD Symbol;Acc:1560331]
10773961	ENSRNOG00000010298	Xbp1	X-box binding protein 1 [Source:RGD Symbol;Acc:1303073]
10841693	ENSRNOG00000014532	Lbp	lipopolysaccharide binding protein [Source:RGD Symbol;Acc:61865]
10931017	ENSRNOG00000045998	Sema6b	sema domain, transmembrane domain (TM), and cytoplasmic domain, (semaphorin) 6B [Source:RGD Symbol;Acc:69278]
10774171	ENSRNOG00000004972	Upp1	uridine phosphorylase 1 [Source:RGD Symbol;Acc:1305566]
10883903	ENSRNOG00000054286	Rrm2	ribonucleotide reductase M2 [Source:RGD Symbol;Acc:1598310]
10814331	ENSRNOG00000011441	Tpd52	tumor protein D52 [Source:RGD Symbol;Acc:1306767]
10851560	ENSRNOG00000028779	Wfdc15b	WAP four-disulfide core domain 15B [Source:RGD Symbol;Acc:1303042]
10906373	ENSRNOG00000026128	Cpne8	copine VIII [Source:RGD Symbol;Acc:1307939]
10901409	ENSRNOG00000008885	Chst11	carbohydrate (chondroitin 4) sulfotransferase 11 [Source:RGD Symbol;Acc:1308400]
10897428	ENSRNOG00000000187	Csf2rb	colony stimulating factor 2 receptor, beta, low-affinity (granulocyte-macrophage) [Source:RGD Symbol;Acc:620189]
10851581	ENSRNOG00000046699	Slpi	secretory leukocyte peptidase inhibitor [Source:RGD Symbol;Acc:621768]
10891352	ENSRNOG00000012210	Sptlc2	serine palmitoyltransferase, long chain base subunit 2 [Source:RGD Symbol;Acc:1305447]
10773148	ENSRNOG00000005261	Fbxl5	F-box and leucine-rich repeat protein 5 [Source:RGD Symbol;Acc:1306887]
10863430	ENSRNOG00000006116	Hk2	hexokinase 2 [Source:RGD Symbol;Acc:2797]
10845814	ENSRNOG00000005727	Galnt3	polypeptide N-acetylgalactosaminyltransferase 3 [Source:RGD Symbol;Acc:1306443]
10794866	ENSRNOG00000016581	Serpinb1a	serine (or cysteine) proteinase inhibitor, clade B, member 1a [Source:RGD Symbol;Acc:1306203]
10924245	ENSRNOG00000014269	Cxcr2	chemokine (C-X-C motif) receptor 2 [Source:RGD Symbol;Acc:2906]
10871957	ENSRNOG00000008759	Csf3r	colony stimulating factor 3 receptor (granulocyte) [Source:RGD Symbol;Acc:1309114]
10912218	ENSRNOG00000008048	Plscr1	phospholipid scramblase 1 [Source:RGD Symbol;Acc:620521]
10898315	ENSRNOG00000014137	Fbln1	fibulin 1 [Source:RGD Symbol;Acc:1308667]
10782668	ENSRNOG00000008024	Pxk	PX domain containing serine/threonine kinase [Source:RGD Symbol;Acc:727819]
10821383	ENSRNOG00000010971	Snx18	sorting nexin 18 [Source:RGD Symbol;Acc:1310367]
10721268	ENSRNOG00000022640	Siglec8	sialic acid binding Ig-like lectin 8 [Source:RGD Symbol;Acc:1563073]
10852200	ENSRNOG00000061690	Sycp2	Synaptonemal complex protein 2 [Source:UniProtKB/Swiss-Prot;Acc:O70608]
10703751	ENSRNOG00000055716	Oscar	Protein Oscar; Similar to osteoclast-associated receptor mOSCAR-M1 (Predicted) [Source:UniProtKB/TrEMBL;Acc:D3ZCA1]
NA	NA	NA	NA
10712171	ENSRNOG00000004273	Ifitm1	interferon induced transmembrane protein 1 [Source:RGD Symbol;Acc:1307601]
10866850	ENSRNOG00000009338	Kras	Kirsten rat sarcoma viral oncogene [Source:RGD Symbol;Acc:2981]
10795646	ENSRNOG00000018972	Rab18	RAB18, member RAS oncogene family [Source:RGD Symbol;Acc:1308905]
10858648	ENSRNOG00000011718	C1rl	complement component 1, r subcomponent-like [Source:RGD Symbol;Acc:1302936]
10709880	ENSRNOG00000018262	Ampd3	adenosine monophosphate deaminase 3 [Source:RGD Symbol;Acc:2111]
NA	NA	NA	NA
10901962	ENSRNOG00000007970	Plxnc1	plexin C1 [Source:RGD Symbol;Acc:1307420]
10722317	ENSRNOG00000012690	Nipa2	non imprinted in Prader-Willi/Angelman syndrome 2 [Source:RGD Symbol;Acc:1306051]
10893258	ENSRNOG00000007650	Cd63	Cd63 molecule [Source:RGD Symbol;Acc:62080]
10718934	ENSRNOG00000027855	Fcar	Fc fragment of IgA, receptor for [Source:RGD Symbol;Acc:1303082]
10733982	ENSRNOG00000003170	Nlrp3	NLR family, pyrin domain containing 3 [Source:RGD Symbol;Acc:1308314]
10772768	ENSRNOG00000002161	Tlr6	toll-like receptor 6 [Source:RGD Symbol;Acc:1303030]
10903971	ENSRNOG00000029292	LOC500877	Ab1-152 [Source:RGD Symbol;Acc:1563390]
10765195	ENSRNOG00000002794	Selp	selectin P [Source:RGD Symbol;Acc:3656]
10869487	ENSRNOG00000008712	RGD1304595	similar to RIKEN cDNA 6330416G13 gene [Source:RGD Symbol;Acc:1304595]
10938219	ENSRNOG00000034116	Gk	glycerol kinase [Source:RGD Symbol;Acc:70893]
10704665	ENSRNOG00000013395	Pglyrp1	peptidoglycan recognition protein 1 [Source:RGD Symbol;Acc:621429]
10826682	ENSRNOG00000022636	Alpk1	alpha-kinase 1 [Source:RGD Symbol;Acc:1304613]
10769735	ENSRNOG00000024632	Atf6	activating transcription factor 6 [Source:RGD Symbol;Acc:1305471]
10929319	ENSRNOG00000018972	Rab18	RAB18, member RAS oncogene family [Source:RGD Symbol;Acc:1308905]
10875680	ENSRNOG00000006298	Cpne3	copine III [Source:RGD Symbol;Acc:1310178]
10837621	ENSRNOG00000026128	Cpne8	copine VIII [Source:RGD Symbol;Acc:1307939]
10796149	ENSRNOG00000018911	Pfkfb3	6-phosphofructo-2-kinase/fructose-2,6-biphosphatase 3 [Source:RGD Symbol;Acc:619776]
10720790	ENSRNOG00000021021	Ffar2	free fatty acid receptor 2 [Source:RGD Symbol;Acc:1359614]
10788427	ENSRNOG00000012779	Msr1	macrophage scavenger receptor 1 [Source:RGD Symbol;Acc:1564316]
10701934	ENSRNOG00000012259	Il22ra2	interleukin 22 receptor, alpha 2 [Source:RGD Symbol;Acc:1303169]
10878674	ENSRNOG00000033593	Osbpl9	oxysterol binding protein-like 9 [Source:RGD Symbol;Acc:1311508]
NA	NA	NA	NA
10929211	ENSRNOG00000013213	Epha4	Eph receptor A4 [Source:RGD Symbol;Acc:1560587]
10829993	ENSRNOG00000000569	MGC112715	hypothetical protein LOC690899 [Source:RGD Symbol;Acc:1590938]
10936365	ENSRNOG00000013170	Il13ra1	interleukin 13 receptor, alpha 1 [Source:RGD Symbol;Acc:628741]
10754983	ENSRNOG00000013170	Il13ra1	interleukin 13 receptor, alpha 1 [Source:RGD Symbol;Acc:628741]
10744545	ENSRNOG00000037409	Scimp	SLP adaptor and CSK interacting membrane protein [Source:RGD Symbol;Acc:1593299]
10768742	ENSRNOG00000026952	Rgsl1	regulator of G-protein signaling like 1 [Source:RGD Symbol;Acc:1584051]
10788374	ENSRNOG00000010748	Mtus1	microtubule associated tumor suppressor 1 [Source:RGD Symbol;Acc:631381]
10895589	ENSRNOG00000034134	Cpm	carboxypeptidase M [Source:RGD Symbol;Acc:1310532]
10819644	ENSRNOG00000014613	Ddah1	dimethylarginine dimethylaminohydrolase 1 [Source:RGD Symbol;Acc:70968]
10824695	ENSRNOG00000011483	S100a9	S100 calcium binding protein A9 [Source:RGD Symbol;Acc:620267]
10905335	ENSRNOG00000008401	Card10	caspase recruitment domain family, member 10 [Source:RGD Symbol;Acc:1304949]
10716746	ENSRNOG00000042741	Adgb	androglobin [Source:RGD Symbol;Acc:1564259]
10705034	ENSRNOG00000050105	Ceacam10	carcinoembryonic antigen-related cell adhesion molecule 10 [Source:RGD Symbol;Acc:708435]
10878617	ENSRNOG00000010859	Zyg11b	zyg-11 family member B, cell cycle regulator [Source:RGD Symbol;Acc:1307814]
10922826	ENSRNOG00000014504	Il1r1	interleukin 1 receptor, type I [Source:RGD Symbol;Acc:2892]
10801308	ENSRNOG00000013920	Arhgap26	Rho GTPase activating protein 26 [Source:RGD Symbol;Acc:1310923]
10796445	ENSRNOG00000018087	Vim	vimentin [Source:RGD Symbol;Acc:621646]
10826672	ENSRNOG00000022636	Alpk1	alpha-kinase 1 [Source:RGD Symbol;Acc:1304613]
10794084	ENSRNOG00000016539	Rab24	RAB24, member RAS oncogene family [Source:RGD Symbol;Acc:1309112]
10772657	ENSRNOG00000002408	Rbm47	RNA binding motif protein 47 [Source:RGD Symbol;Acc:1359713]
10921163	ENSRNOG00000006715	Ccr1	chemokine (C-C motif) receptor 1 [Source:RGD Symbol;Acc:708446]
10904593	ENSRNOG00000037375	RGD1565410	similar to Ly6-C antigen gene [Source:RGD Symbol;Acc:1565410]
10836446	ENSRNOG00000007359	Gca	grancalcin [Source:RGD Symbol;Acc:1306589]
10914385	ENSRNOG00000019262	Trak1	trafficking protein, kinesin binding 1 [Source:RGD Symbol;Acc:1307844]
10722743	ENSRNOG00000009932	Mctp2	multiple C2 domains, transmembrane 2 [Source:RGD Symbol;Acc:1562967]
10726687	ENSRNOG00000036645	Ifitm6	interferon induced transmembrane protein 6 [Source:RGD Symbol;Acc:1304718]
10815857	ENSRNOG00000009276	Schip1	schwannomin interacting protein 1 [Source:RGD Symbol;Acc:1309962]
10866417	ENSRNOG00000000024	Hebp1	heme binding protein 1 [Source:RGD Symbol;Acc:1304581]
10854239	ENSRNOG00000057729	Strip2	striatin interacting protein 2 [Source:MGI Symbol;Acc:MGI:2444363]
10926683	ENSRNOG00000025691	Pla2g7	phospholipase A2, group VII (platelet-activating factor acetylhydrolase, plasma) [Source:RGD Symbol;Acc:1310734]
10764781	ENSRNOG00000027017	Rnasel	ribonuclease L (2',5'-oligoisoadenylate synthetase-dependent) [Source:RGD Symbol;Acc:727933]
10822583	ENSRNOG00000024089	Fndc3b	fibronectin type III domain containing 3B [Source:RGD Symbol;Acc:1311673]
10768754	ENSRNOG00000026952	Rgsl1	regulator of G-protein signaling like 1 [Source:RGD Symbol;Acc:1584051]
10718942	ENSRNOG00000014181	Vom1r61	vomeronasal 1 receptor 61 [Source:RGD Symbol;Acc:1359582]
10718602	ENSRNOG00000056469	Mir290	microRNA 290 [Source:RGD Symbol;Acc:2325374]
10826607	ENSRNOG00000009345	Ugt8	UDP glycosyltransferase 8 [Source:RGD Symbol;Acc:3938]
10734342	ENSRNOG00000003214	AABR07029742.1
10839974	ENSRNOG00000021240	Atrn	attractin [Source:RGD Symbol;Acc:69063]
10710541	ENSRNOG00000025940	Mettl9	methyltransferase like 9 [Source:RGD Symbol;Acc:2311609]
10812216	ENSRNOG00000012183	Glrx	glutaredoxin (thioltransferase) [Source:RGD Symbol;Acc:70951]
10781829	ENSRNOG00000008785	Klf5	Kruppel-like factor 5 [Source:RGD Symbol;Acc:621446]
10940554	ENSRNOG00000047697	Ggt1	gamma-glutamyltransferase 1 [Source:RGD Symbol;Acc:2683]
NA	NA	NA	NA
10719364	ENSRNOG00000013767	Ccdc61	coiled-coil domain containing 61 [Source:RGD Symbol;Acc:1307390]
10880408	ENSRNOG00000051615	Hmgn2	high mobility group nucleosomal binding domain 2 [Source:RGD Symbol;Acc:620649]
10832808	ENSRNOG00000000648	Jmjd1c	jumonji domain containing 1C [Source:RGD Symbol;Acc:708458]
10928855	ENSRNOG00000014182	Tns1	tensin 1 [Source:RGD Symbol;Acc:68427]
10862031	ENSRNOG00000008725	Slc37a3	solute carrier family 37, member 3 [Source:RGD Symbol;Acc:1310346]
10771535	ENSRNOG00000000081	Antxr2	anthrax toxin receptor 2 [Source:MGI Symbol;Acc:MGI:1919164]
10927041	ENSRNOG00000014142	Ogfrl1	opioid growth factor receptor-like 1 [Source:RGD Symbol;Acc:1308498]
10827231	ENSRNOG00000014350	Cyr61	cysteine-rich, angiogenic inducer, 61 [Source:RGD Symbol;Acc:620763]
10749797	ENSRNOG00000036662	Wdr45b	WD repeat domain 45B [Source:RGD Symbol;Acc:1305141]
10921166	ENSRNOG00000006730	Ccr1l1	chemokine (C-C motif) receptor 1-like 1 [Source:RGD Symbol;Acc:1308007]
10890441	ENSRNOG00000006388	Pygl	phosphorylase, glycogen, liver [Source:RGD Symbol;Acc:620687]
10869483	ENSRNOG00000008163	Atp6v1g1	ATPase, H transporting, lysosomal V1 subunit G1 [Source:RGD Symbol;Acc:1310088]
10729269	ENSRNOG00000017469	Anxa1	annexin A1 [Source:RGD Symbol;Acc:2118]
10868923	ENSRNOG00000007036	Tgfbr1	transforming growth factor, beta receptor 1 [Source:RGD Symbol;Acc:3852]
10724042	ENSRNOG00000019283	P2ry2	purinergic receptor P2Y, G-protein coupled, 2 [Source:RGD Symbol;Acc:62088]
10727084	ENSRNOG00000020651	Cars	cysteinyl-tRNA synthetase [Source:RGD Symbol;Acc:1310747]
10882273	ENSRNOG00000020205	Agrn	agrin [Source:RGD Symbol;Acc:2067]
10788720	ENSRNOG00000058940	Rab11fip1	RAB11 family interacting protein 1 (class I) [Source:RGD Symbol;Acc:1562965]
10924769	ENSRNOG00000015619	Agfg1	ArfGAP with FG repeats 1 [Source:RGD Symbol;Acc:1560041]
10862283	ENSRNOG00000045828	Olr802	olfactory receptor 802 [Source:RGD Symbol;Acc:1333188]
10704996	ENSRNOG00000019982	Ethe1	ethylmalonic encephalopathy 1 [Source:RGD Symbol;Acc:1311034]
10828714	ENSRNOG00000000503	Ppard	peroxisome proliferator-activated receptor delta [Source:RGD Symbol;Acc:3370]
10932164	ENSRNOG00000035581	Mir222	microRNA 222 [Source:RGD Symbol;Acc:2325544]
10774163	ENSRNOG00000037632	LOC688553	hypothetical protein LOC688553 [Source:RGD Symbol;Acc:1587626]
10924177	ENSRNOG00000016105	Xrcc5	X-ray repair complementing defective repair in Chinese hamster cells 5 [Source:RGD Symbol;Acc:3976]
10865349	ENSRNOG00000049298	AABR07061980.1
10732966	ENSRNOG00000042980	Adam19	ADAM metallopeptidase domain 19 [Source:RGD Symbol;Acc:1585017]
10701924	ENSRNOG00000012074	Ifngr1	interferon gamma receptor 1 [Source:RGD Symbol;Acc:620570]
10776026	ENSRNOG00000003296	Dck	deoxycytidine kinase [Source:RGD Symbol;Acc:620667]
10729460	ENSRNOG00000051051	Fam122a	family with sequence similarity 122A [Source:RGD Symbol;Acc:1310316]
10711268	ENSRNOG00000019728	Itgam	integrin, alpha M [Source:RGD Symbol;Acc:2926]
10775628	ENSRNOG00000002045	Anxa3	annexin A3 [Source:RGD Symbol;Acc:2119]
10904597	ENSRNOG00000037374	Rn60_7_1165.1
10853819	ENSRNOG00000052745	Met	met proto-oncogene [Source:MGI Symbol;Acc:MGI:96969]
10723092	ENSRNOG00000011683	Fes	FES proto-oncogene, tyrosine kinase [Source:RGD Symbol;Acc:1564385]
10914011	ENSRNOG00000010951	Cmtm6	CKLF-like MARVEL transmembrane domain containing 6 [Source:RGD Symbol;Acc:1307765]
10859392	ENSRNOG00000007743	Mgst1	microsomal glutathione S-transferase 1 [Source:RGD Symbol;Acc:70927]
10811751	ENSRNOG00000028904	Vps9d1	VPS9 domain containing 1 [Source:RGD Symbol;Acc:1565149]
10858967	ENSRNOG00000031312	Tnfrsf1a	tumor necrosis factor receptor superfamily, member 1a [Source:RGD Symbol;Acc:621237]
10817071	ENSRNOG00000011557	S100a8	S100 calcium binding protein A8 [Source:RGD Symbol;Acc:620265]
10798199	ENSRNOG00000027125	Mboat1	membrane bound O-acyltransferase domain containing 1 [Source:RGD Symbol;Acc:1565561]
10897419	ENSRNOG00000006940	Ncf4	neutrophil cytosolic factor 4 [Source:RGD Symbol;Acc:1593157]
10832831	ENSRNOG00000000648	Jmjd1c	jumonji domain containing 1C [Source:RGD Symbol;Acc:708458]
10777242	ENSRNOG00000003064	Bst1	bone marrow stromal cell antigen 1 [Source:RGD Symbol;Acc:620344]
10858702	ENSRNOG00000015125	Spsb2	splA/ryanodine receptor domain and SOCS box containing 2 [Source:RGD Symbol;Acc:1310854]
10832829	ENSRNOG00000000648	Jmjd1c	jumonji domain containing 1C [Source:RGD Symbol;Acc:708458]
10845470	ENSRNOG00000056984	Baz2b	bromodomain adjacent to zinc finger domain, 2B [Source:MGI Symbol;Acc:MGI:2442782]
10832680	ENSRNOG00000000609	Ipmk	inositol polyphosphate multikinase [Source:RGD Symbol;Acc:620954]
10826680	ENSRNOG00000022636	Alpk1	alpha-kinase 1 [Source:RGD Symbol;Acc:1304613]
10788899	ENSRNOG00000017231	Adam9	ADAM metallopeptidase domain 9 [Source:RGD Symbol;Acc:621473]
10869249	ENSRNOG00000025040	Gng10	guanine nucleotide binding protein (G protein), gamma 10 [Source:RGD Symbol;Acc:621514]
10904653	ENSRNOG00000007939	Naprt1	nicotinate phosphoribosyltransferase domain containing 1 [Source:RGD Symbol;Acc:1302945]
10925185	ENSRNOG00000042182	Mroh2a	maestro heat-like repeat family member 2A [Source:MGI Symbol;Acc:MGI:3705228]
10845508	ENSRNOG00000006623	Cd302	CD302 molecule [Source:RGD Symbol;Acc:1307606]
10776835	ENSRNOG00000002932	Wdr19	WD repeat domain 19 [Source:RGD Symbol;Acc:1306997]
10925753	ENSRNOG00000032398	RGD1562136	similar to D1Ertd622e protein [Source:RGD Symbol;Acc:1562136]
10810867	ENSRNOG00000012772	Nqo1	NAD(P)H dehydrogenase, quinone 1 [Source:RGD Symbol;Acc:2503]
10770396	ENSRNOG00000052574	Lbr	lamin B receptor [Source:MGI Symbol;Acc:MGI:2138281]
10898192	ENSRNOG00000010549	Tspo	translocator protein [Source:RGD Symbol;Acc:2228]
10751931	ENSRNOG00000001843	Bcl6	B-cell CLL/lymphoma 6 [Source:RGD Symbol;Acc:1309345]
10862281	ENSRNOG00000061052	Olr801	olfactory receptor 801 [Source:RGD Symbol;Acc:1334194]
10837366	ENSRNOG00000061768	Slc43a3	solute carrier family 43, member 3 [Source:MGI Symbol;Acc:MGI:1931054]
10872561	ENSRNOG00000058156	Zdhhc18	zinc finger, DHHC-type containing 18 [Source:RGD Symbol;Acc:1309334]
10806806	ENSRNOG00000004489	Adgre5	adhesion G protein-coupled receptor E5 [Source:RGD Symbol;Acc:1305595]
10801650	ENSRNOG00000026136	Tnfaip8	tumor necrosis factor, alpha-induced protein 8 [Source:RGD Symbol;Acc:1305908]
10781496	ENSRNOG00000010319	Lcp1	lymphocyte cytosolic protein 1 [Source:RGD Symbol;Acc:1308288]
10743966	ENSRNOG00000037613	Kdm6b	lysine (K)-specific demethylase 6B [Source:RGD Symbol;Acc:1307629]
10781722	ENSRNOG00000013280	Olfm4	olfactomedin 4 [Source:RGD Symbol;Acc:1311708]
10882933	ENSRNOG00000007081	Xdh	xanthine dehydrogenase [Source:RGD Symbol;Acc:62043]
10871521	ENSRNOG00000007284	Slc2a1	solute carrier family 2 (facilitated glucose transporter), member 1 [Source:RGD Symbol;Acc:3704]
10705712	ENSRNOG00000033744	Rasgrp4	RAS guanyl releasing protein 4 [Source:RGD Symbol;Acc:620476]
10831090	ENSRNOG00000029682	Clic1	chloride intracellular channel 1 [Source:RGD Symbol;Acc:1303043]
10826846	ENSRNOG00000011284	Sgms2	sphingomyelin synthase 2 [Source:RGD Symbol;Acc:1305778]
10898676	ENSRNOG00000004048	Lrrk2	leucine-rich repeat kinase 2 [Source:RGD Symbol;Acc:1561168]
10750193	ENSRNOG00000028638	Il10rb	interleukin 10 receptor, beta [Source:RGD Symbol;Acc:1560373]
10820548	ENSRNOG00000029304	Aggf1	angiogenic factor with G patch and FHA domains 1 [Source:RGD Symbol;Acc:1310888]
10879446	ENSRNOG00000037432	Exo5	exonuclease 5 [Source:RGD Symbol;Acc:1309802]
10894549	ENSRNOG00000008016	Ckap4	cytoskeleton-associated protein 4 [Source:RGD Symbol;Acc:1311989]
10866252	ENSRNOG00000031515	Klra2	killer cell lectin-like receptor, subfamily A, member 2 [Source:RGD Symbol;Acc:1359667]
NA	NA	NA	NA
10743964	ENSRNOG00000037613	Kdm6b	lysine (K)-specific demethylase 6B [Source:RGD Symbol;Acc:1307629]
10900592	ENSRNOG00000015434	Midn	midnolin [Source:RGD Symbol;Acc:1309629]
10753075	ENSRNOG00000002051	Synj1	synaptojanin 1 [Source:RGD Symbol;Acc:69434]
10907689	ENSRNOG00000057451	Itga5	integrin, alpha 5 (fibronectin receptor, alpha polypeptide) [Source:RGD Symbol;Acc:2925]
10852600	ENSRNOG00000016547	Rgs19	regulator of G-protein signaling 19 [Source:RGD Symbol;Acc:629471]
10867799	ENSRNOG00000025145	Rmdn1	regulator of microtubule dynamics 1 [Source:RGD Symbol;Acc:1563085]
10705539	ENSRNOG00000019838	Gmfg	glia maturation factor, gamma [Source:RGD Symbol;Acc:620506]
10798952	ENSRNOG00000018123	Ccny	cyclin Y [Source:RGD Symbol;Acc:1565969]
10738130	ENSRNOG00000009972	Rara	retinoic acid receptor, alpha [Source:RGD Symbol;Acc:3534]
10828021	ENSRNOG00000055156	Tnf	tumor necrosis factor [Source:EntrezGene;Acc:24835]
10865527	ENSRNOG00000015290	Tpi1	triosephosphate isomerase 1 [Source:RGD Symbol;Acc:3896]
10779673	ENSRNOG00000010645	Lgals3	lectin, galactoside-binding, soluble, 3 [Source:RGD Symbol;Acc:69356]
10743593	ENSRNOG00000027286	Lrrc75a	leucine rich repeat containing 75A [Source:RGD Symbol;Acc:1595947]
10840673	ENSRNOG00000006767	Cst7	cystatin F (leukocystatin) [Source:RGD Symbol;Acc:1309154]
10924853	ENSRNOG00000017359	Itm2c	integral membrane protein 2C [Source:RGD Symbol;Acc:1309503]
10773754	ENSRNOG00000024945	Dusp18	dual specificity phosphatase 18 [Source:RGD Symbol;Acc:1306929]
10798021	ENSRNOG00000015290	Tpi1	triosephosphate isomerase 1 [Source:RGD Symbol;Acc:3896]
10815763	ENSRNOG00000011238	Tiparp	TCDD-inducible poly(ADP-ribose) polymerase [Source:RGD Symbol;Acc:1306171]
10897465	ENSRNOG00000007679	Cyth4	cytohesin 4 [Source:RGD Symbol;Acc:1564842]
10765186	ENSRNOG00000002776	Sell	selectin L [Source:RGD Symbol;Acc:3655]
10828026	ENSRNOG00000000855	Lst1	leukocyte specific transcript 1 [Source:RGD Symbol;Acc:620077]
10718591	ENSRNOG00000053450	Myadm	myeloid-associated differentiation marker [Source:RGD Symbol;Acc:727835]
10830230	ENSRNOG00000000815	Smpdl3a	sphingomyelin phosphodiesterase, acid-like 3A [Source:RGD Symbol;Acc:1359277]
10940569	ENSRNOG00000048487	Slc12a9	solute carrier family 12, member 9 [Source:RGD Symbol;Acc:620747]
10842704	ENSRNOG00000056063	Rn60_3_1740.1
10715962	ENSRNOG00000011339	Slk	STE20-like kinase [Source:RGD Symbol;Acc:3780]
10834109	ENSRNOG00000005871	Il1rn	interleukin 1 receptor antagonist [Source:RGD Symbol;Acc:621159]
10833588	ENSRNOG00000000579	Marcks	myristoylated alanine rich protein kinase C substrate [Source:RGD Symbol;Acc:3028]

## Sheet: cluster 7
Probe ID	Ensembl ID	Gene name	Description
10828832	ENSRNOG00000001869	Rab44	RAB44, member RAS oncogene family [Source:RGD Symbol;Acc:1560150]
10849279	ENSRNOG00000028668	Slc28a2	solute carrier family 28 (concentrative nucleoside transporter), member 2 [Source:RGD Symbol;Acc:61840]
10894369	ENSRNOG00000039204	Pram1	PML-RARA regulated adaptor molecule 1 [Source:RGD Symbol;Acc:1564330]
10832602	ENSRNOG00000001304	Bcr	breakpoint cluster region [Source:RGD Symbol;Acc:1307993]
10716939	ENSRNOG00000011411	Adgrg6	adhesion G protein-coupled receptor G6 [Source:RGD Symbol;Acc:1308551]
10840448	ENSRNOG00000010131	Rin2	Ras and Rab interactor 2 [Source:RGD Symbol;Acc:1305873]
10715301	ENSRNOG00000048973	LOC100909771	cyclin-J-like [Source:RGD Symbol;Acc:6502175]
10794116	ENSRNOG00000026235	Hk3	hexokinase 3 (white cell) [Source:RGD Symbol;Acc:2798]
10778028	ENSRNOG00000004280	Tcn2	transcobalamin 2 [Source:RGD Symbol;Acc:620681]
10762254	ENSRNOG00000033220	Oas1k	2 ' -5 ' oligoadenylate synthetase 1K [Source:RGD Symbol;Acc:1359279]
10931034	ENSRNOG00000049918	Lrg1	leucine-rich alpha-2-glycoprotein 1 [Source:RGD Symbol;Acc:1359464]
10726550	ENSRNOG00000017897	Adam8	ADAM metallopeptidase domain 8 [Source:RGD Symbol;Acc:1566394]
10900735	ENSRNOG00000009311	Fstl3	follistatin-like 3 (secreted glycoprotein) [Source:RGD Symbol;Acc:621811]
NA	NA	NA	NA
10711260	ENSRNOG00000022099	Trim72	tripartite motif containing 72, E3 ubiquitin protein ligase [Source:RGD Symbol;Acc:1562778]
10834502	ENSRNOG00000009239	Entpd8	ectonucleoside triphosphate diphosphohydrolase 8 [Source:RGD Symbol;Acc:1561793]
10940529	ENSRNOG00000050869	Cebpd	CCAAT/enhancer binding protein (C/EBP), delta [Source:RGD Symbol;Acc:2328]
10739353	ENSRNOG00000004720	Kcnj2	potassium channel, inwardly rectifying subfamily J, member 2 [Source:RGD Symbol;Acc:61968]
10818326	ENSRNOG00000031814	Sort1	sortilin 1 [Source:RGD Symbol;Acc:619999]
10764079	ENSRNOG00000003336	Mybph	myosin binding protein H [Source:RGD Symbol;Acc:620287]
10759604	ENSRNOG00000028259	Mcemp1	mast cell-expressed membrane protein 1 [Source:RGD Symbol;Acc:1565374]
10731922	ENSRNOG00000008134	Mefv	Mediterranean fever [Source:RGD Symbol;Acc:61889]
10758351	ENSRNOG00000026653	Hcar2	hydroxycarboxylic acid receptor 2 [Source:RGD Symbol;Acc:727952]
10854832	ENSRNOG00000026177	Mgam	maltase-glucoamylase [Source:MGI Symbol;Acc:MGI:1203495]
10840890	ENSRNOG00000021750	Id1	inhibitor of DNA binding 1 [Source:RGD Symbol;Acc:2858]
10842707	ENSRNOG00000053607	Fam217b	Protein Fam217b; Similar to Protein C20orf177 (Predicted), isoform CRA_a [Source:UniProtKB/TrEMBL;Acc:D3ZSF0]
10854847	ENSRNOG00000026177	Mgam	maltase-glucoamylase [Source:MGI Symbol;Acc:MGI:1203495]
10770497	ENSRNOG00000002309	Hlx	H2.0-like homeobox [Source:RGD Symbol;Acc:1311961]
10804017	ENSRNOG00000019688	Diaph1	diaphanous-related formin 1 [Source:RGD Symbol;Acc:1310707]
10892143	ENSRNOG00000011716	Degs2	delta(4)-desaturase, sphingolipid 2 [Source:RGD Symbol;Acc:1305023]
10907913	ENSRNOG00000009907	Mmp8	matrix metallopeptidase 8 [Source:RGD Symbol;Acc:631408]
10726679	ENSRNOG00000014936	Ifitm2	interferon induced transmembrane protein 2 [Source:RGD Symbol;Acc:69332]
10792863	ENSRNOG00000017154	Atp11a	ATPase, class VI, type 11A [Source:RGD Symbol;Acc:1308688]
10786174	ENSRNOG00000010984	Anxa11	annexin A11 [Source:RGD Symbol;Acc:1309911]
10891039	ENSRNOG00000009653	Numb	numb homolog (Drosophila) [Source:RGD Symbol;Acc:620107]
10920390	ENSRNOG00000020733	Camp	cathelicidin antimicrobial peptide [Source:RGD Symbol;Acc:1559878]
10877630	ENSRNOG00000005932	Megf9	multiple EGF-like-domains 9 [Source:RGD Symbol;Acc:1308330]
10718600	ENSRNOG00000056469	Mir290	microRNA 290 [Source:RGD Symbol;Acc:2325374]
10753279	ENSRNOG00000001652	Erg	v-ets avian erythroblastosis virus E26 oncogene [Source:RGD Symbol;Acc:621108]
10786640	ENSRNOG00000018943	Tnnc1	troponin C type 1 (slow) [Source:RGD Symbol;Acc:1309921]
10919637	ENSRNOG00000030625	Tf	transferrin [Source:RGD Symbol;Acc:3845]
10816153	ENSRNOG00000010866	Tmem154	transmembrane protein 154 [Source:RGD Symbol;Acc:1563262]
NA	NA	NA	NA
10863777	ENSRNOG00000008678	Antxr1	anthrax toxin receptor 1 [Source:RGD Symbol;Acc:1307144]
10855062	ENSRNOG00000017354	Zyx	zyxin [Source:RGD Symbol;Acc:620698]
10808085	ENSRNOG00000019028	Znrf1	zinc and ring finger 1, E3 ubiquitin protein ligase [Source:RGD Symbol;Acc:1592195]
10938384	ENSRNOG00000012513	Pdk3	pyruvate dehydrogenase kinase, isozyme 3 [Source:RGD Symbol;Acc:1593276]
10917518	ENSRNOG00000009170	Dmxl2	Dmx-like 2 [Source:RGD Symbol;Acc:1586163]
10803001	ENSRNOG00000060359	AABR07032751.1
10716335	ENSRNOG00000017406	Atrnl1	attractin like 1 [Source:RGD Symbol;Acc:1563485]
10770685	ENSRNOG00000003767	Rps6kc1	ribosomal protein S6 kinase, polypeptide C1 [Source:RGD Symbol;Acc:1306578]
10881671	ENSRNOG00000057626	Kif1b	Kinesin-like protein KIF1B [Source:UniProtKB/Swiss-Prot;Acc:O88658]
10915648	ENSRNOG00000011582	Rab3d	RAB3D, member RAS oncogene family [Source:RGD Symbol;Acc:620924]
10900721	ENSRNOG00000026435	Arid3a	AT rich interactive domain 3A (Bright like) [Source:RGD Symbol;Acc:1305299]
10904948	ENSRNOG00000028711	Dgat1	diacylglycerol O-acyltransferase 1 [Source:RGD Symbol;Acc:628673]
10787197	ENSRNOG00000015751	Cyp4f18	cytochrome P450, family 4, subfamily f, polypeptide 18 [Source:RGD Symbol;Acc:1305261]
10894167	ENSRNOG00000029478	Cyp4f39	cytochrome P450, family 4, subfamily f, polypeptide 39 [Source:RGD Symbol;Acc:1308796]
10896966	ENSRNOG00000010794	Dennd3	DENN/MADD domain containing 3 [Source:RGD Symbol;Acc:1311559]
10706650	ENSRNOG00000020318	Pnkp	polynucleotide kinase 3'-phosphatase [Source:RGD Symbol;Acc:1303331]
10776978	ENSRNOG00000012367	Pcdh7	protocadherin 7 [Source:RGD Symbol;Acc:1303209]
10919453	ENSRNOG00000016384	Pik3cb	phosphatidylinositol-4,5-bisphosphate 3-kinase, catalytic subunit beta [Source:RGD Symbol;Acc:620917]

## Sheet: cluster 8
Probe ID	Ensembl ID	Gene name	Description
10735331	ENSRNOG00000004078	Eno3	enolase 3, beta, muscle [Source:RGD Symbol;Acc:2555]
10858390	ENSRNOG00000013547	Slc6a12	solute carrier family 6 (neurotransmitter transporter), member 12 [Source:RGD Symbol;Acc:620255]
10747330	ENSRNOG00000015380	Jup	junction plakoglobin [Source:RGD Symbol;Acc:620412]
10864512	ENSRNOG00000005954	Il5ra	interleukin 5 receptor, alpha [Source:RGD Symbol;Acc:70938]
10909761	ENSRNOG00000018778	Cadm1	cell adhesion molecule 1 [Source:RGD Symbol;Acc:1310999]
10864404	ENSRNOG00000009184	Foxp1	forkhead box P1 [Source:RGD Symbol;Acc:1308669]
10818920	ENSRNOG00000011589	Camk2d	calcium/calmodulin-dependent protein kinase II delta [Source:RGD Symbol;Acc:2263]
10782704	ENSRNOG00000009470	Flnb	filamin B, beta [Source:RGD Symbol;Acc:1311915]
10885740	ENSRNOG00000007646	Sipa1l1	signal-induced proliferation-associated 1 like 1 [Source:RGD Symbol;Acc:708497]
10767723	ENSRNOG00000003031	Atp2b4	ATPase, Ca++ transporting, plasma membrane 4 [Source:RGD Symbol;Acc:621305]
10919494	ENSRNOG00000014060	Mras	muscle RAS oncogene homolog [Source:RGD Symbol;Acc:3111]
10815317	ENSRNOG00000013397	Foxo1	forkhead box O1 [Source:RGD Symbol;Acc:620283]
10797811	ENSRNOG00000018092	Cd83	CD83 molecule [Source:RGD Symbol;Acc:1309677]
10902492	ENSRNOG00000005362	Rab3ip	RAB3A interacting protein [Source:RGD Symbol;Acc:620650]
10931222	ENSRNOG00000046254	Adgre1	adhesion G protein-coupled receptor E1 [Source:RGD Symbol;Acc:1359214]
10765339	ENSRNOG00000003298	Cd247	Cd247 molecule [Source:RGD Symbol;Acc:2305]
10932016	ENSRNOG00000043182	2006-09-01	septin 6 [Source:RGD Symbol;Acc:1585082]
10746905	ENSRNOG00000007200	Ikzf3	IKAROS family zinc finger 3 [Source:RGD Symbol;Acc:1307024]
10827796	ENSRNOG00000000795	RT1-N3	RT1 class Ib, locus N3 [Source:RGD Symbol;Acc:1598370]
10908896	ENSRNOG00000008941	Ets1	v-ets avian erythroblastosis virus E26 oncogene homolog 1 [Source:RGD Symbol;Acc:2583]
10819052	ENSRNOG00000010121	Lef1	lymphoid enhancer binding factor 1 [Source:RGD Symbol;Acc:620241]
10804935	ENSRNOG00000017421	Alpk2	alpha-kinase 2 [Source:RGD Symbol;Acc:1564431]
10749757	ENSRNOG00000036674	Cd7	Cd7 molecule [Source:RGD Symbol;Acc:1310015]
10856265	ENSRNOG00000007129	Cd8b	CD8b molecule [Source:RGD Symbol;Acc:2317]
10766953	ENSRNOG00000002791	Bcl2	B-cell CLL/lymphoma 2 [Source:RGD Symbol;Acc:2199]
10801973	ENSRNOG00000038960	RGD1309362	similar to interferon-inducible GTPase [Source:RGD Symbol;Acc:1309362]
10857984	ENSRNOG00000008839	Pparg	peroxisome proliferator-activated receptor gamma [Source:RGD Symbol;Acc:3371]
10737740	ENSRNOG00000023881	Skap1	src kinase associated phosphoprotein 1 [Source:RGD Symbol;Acc:708436]
10765497	ENSRNOG00000024382	Fcgr3a	Fc fragment of IgG, low affinity IIIa, receptor [Source:RGD Symbol;Acc:1303067]
10746819	ENSRNOG00000036880	Arl5c	ADP-ribosylation factor-like 5C [Source:RGD Symbol;Acc:1563128]
10918620	ENSRNOG00000057754	Tcf12	Transcription factor 12 [Source:UniProtKB/Swiss-Prot;Acc:P51514]
10865585	ENSRNOG00000016294	Cd4	Cd4 molecule [Source:RGD Symbol;Acc:2306]
10800814	ENSRNOG00000020478	Camk4	calcium/calmodulin-dependent protein kinase IV [Source:RGD Symbol;Acc:2264]
10747024	ENSRNOG00000010665	Ccr7	chemokine (C-C motif) receptor 7 [Source:RGD Symbol;Acc:735151]
10743914	ENSRNOG00000009722	Chd3	chromodomain helicase DNA binding protein 3 [Source:RGD Symbol;Acc:1311923]
10808362	ENSRNOG00000016509	Usp10	ubiquitin specific peptidase 10 [Source:RGD Symbol;Acc:1561965]
10889649	ENSRNOG00000004158	Hdac9	histone deacetylase 9 [Source:RGD Symbol;Acc:1310748]
10769897	ENSRNOG00000025069	Ly9	lymphocyte antigen 9 [Source:RGD Symbol;Acc:1308341]
10909407	ENSRNOG00000006604	Thy1	Thy-1 cell surface antigen [Source:RGD Symbol;Acc:3860]
10922857	ENSRNOG00000014835	Il1rl1	interleukin 1 receptor-like 1 [Source:RGD Symbol;Acc:2894]
10791358	ENSRNOG00000059097	Ddx60	DEAD (Asp-Glu-Ala-Asp) box polypeptide 60 [Source:MGI Symbol;Acc:MGI:2384570]
10825464	ENSRNOG00000015821	Cd2	Cd2 molecule [Source:RGD Symbol;Acc:2297]
10778327	ENSRNOG00000059140	Myo1g	myosin IG [Source:MGI Symbol;Acc:MGI:1927091]
10798175	ENSRNOG00000061070	Irf4	Interferon regulatory factor 4 (Predicted); Protein Irf4 [Source:UniProtKB/TrEMBL;Acc:D3ZEX6]
10905560	ENSRNOG00000018803	Mkl1	megakaryoblastic leukemia (translocation) 1 [Source:RGD Symbol;Acc:1304873]
10916946	ENSRNOG00000015945	Cd3g	CD3 molecule, gamma [Source:RGD Symbol;Acc:1307718]
10856274	ENSRNOG00000007178	Cd8a	CD8a molecule [Source:RGD Symbol;Acc:2316]
10927612	ENSRNOG00000013583	Tbc1d8	TBC1 domain family, member 8 [Source:RGD Symbol;Acc:1595491]
10767373	ENSRNOG00000003866	Cxcr4	chemokine (C-X-C motif) receptor 4 [Source:RGD Symbol;Acc:620465]
10847562	ENSRNOG00000008758	Tspan18	tetraspanin 18 [Source:RGD Symbol;Acc:1560411]
10938654	ENSRNOG00000003208	Ercc6l	excision repair cross-complementation group 6-like [Source:RGD Symbol;Acc:1565734]
10784004	ENSRNOG00000049096	Mcpt8l2	mast cell protease 8-like 2 [Source:RGD Symbol;Acc:1302938]
10821250	ENSRNOG00000026989	Gapt	Grb2-binding adaptor protein, transmembrane [Source:RGD Symbol;Acc:1586621]
10892509	ENSRNOG00000056760	AABR07065656.8	Uncharacterized protein [Source:UniProtKB/TrEMBL;Acc:F1LYU3]
10821851	ENSRNOG00000058446	Il7r	interleukin-7 receptor subunit alpha precursor [Source:RefSeq peptide;Acc:NP_001099888]
NA	NA	NA	NA
10716080	ENSRNOG00000014061	Dusp5	dual specificity phosphatase 5 [Source:RGD Symbol;Acc:620854]
10856053	ENSRNOG00000005890	Serbp1	Serpine1 mRNA binding protein 1 [Source:RGD Symbol;Acc:619907]
10781616	ENSRNOG00000009471	Epsti1	epithelial stromal interaction 1 (breast) [Source:RGD Symbol;Acc:1563207]
10845647	ENSRNOG00000030763	Dpp4	dipeptidylpeptidase 4 [Source:RGD Symbol;Acc:2515]
10892109	ENSRNOG00000005776	Bcl11b	B-cell CLL/lymphoma 11B (zinc finger protein) [Source:RGD Symbol;Acc:1311128]
10733750	ENSRNOG00000031544	Larp1	La ribonucleoprotein domain family, member 1 [Source:RGD Symbol;Acc:1306683]
10856089	ENSRNOG00000053327	AABR07060953.1
10728912	ENSRNOG00000020980	AABR07006278.1	Uncharacterized protein [Source:UniProtKB/TrEMBL;Acc:D4A4D6]
10862818	ENSRNOG00000023657	Gprin3	GPRIN family member 3 [Source:RGD Symbol;Acc:1565690]
10827292	ENSRNOG00000016262	Dnase2b	deoxyribonuclease II beta [Source:RGD Symbol;Acc:70901]
10887657	ENSRNOG00000056760	AABR07065656.8	Uncharacterized protein [Source:UniProtKB/TrEMBL;Acc:F1LYU3]
10847745	ENSRNOG00000058157	Ldlrad3	low density lipoprotein receptor class A domain containing 3 [Source:MGI Symbol;Acc:MGI:2138856]
10921951	ENSRNOG00000011987	Cd2ap	CD2-associated protein [Source:RGD Symbol;Acc:727803]
10902506	ENSRNOG00000021317	Cct2	chaperonin containing TCP1, subunit 2 (beta) [Source:RGD Symbol;Acc:1359143]
10913592	ENSRNOG00000020804	Smarcc1	SWI/SNF related, matrix associated, actin dependent regulator of chromatin, subfamily c, member 1 [Source:RGD Symbol;Acc:1304850]

## Sheet: cluster 9
Probe ID	Ensembl ID	Gene name	Description
10730131	ENSRNOG00000013967	Blnk	B-cell linker [Source:RGD Symbol;Acc:1561933]
10808959	ENSRNOG00000010744	Nrp1	neuropilin 1 [Source:RGD Symbol;Acc:621588]
10754995	ENSRNOG00000001930	Ccdc50	coiled-coil domain containing 50 [Source:RGD Symbol;Acc:727841]
10730636	ENSRNOG00000020325	Calhm2	calcium homeostasis modulator 2 [Source:RGD Symbol;Acc:1308276]
10725953	ENSRNOG00000036711	Spn	sialophorin [Source:RGD Symbol;Acc:3750]
10737663	ENSRNOG00000006108	Gngt2	guanine nucleotide binding protein (G protein), gamma transducing activity polypeptide 2 [Source:RGD Symbol;Acc:1591007]
10940595	ENSRNOG00000048161	Tlr9	toll-like receptor 9 [Source:RGD Symbol;Acc:631352]
10701830	ENSRNOG00000011015	Hivep2	human immunodeficiency virus type I enhancer binding protein 2 [Source:RGD Symbol;Acc:61988]
10719777	ENSRNOG00000055650	Pou2f2	POU domain, class 2, transcription factor 2 [Source:MGI Symbol;Acc:MGI:101897]
10779839	ENSRNOG00000055367	AABR07024000.3
10812775	ENSRNOG00000010266	Cd180	CD180 molecule [Source:RGD Symbol;Acc:1308170]
10720797	ENSRNOG00000024000	Cd22	CD22 molecule [Source:RGD Symbol;Acc:1311610]
10907122	ENSRNOG00000056297	Fmnl3	formin-like 3 [Source:MGI Symbol;Acc:MGI:109569]
10849700	ENSRNOG00000015445	Mal	mal, T-cell differentiation protein [Source:RGD Symbol;Acc:3037]
10841489	ENSRNOG00000019948	Phf20	PHD finger protein 20 [Source:RGD Symbol;Acc:1305020]
10798027	ENSRNOG00000000137	Ly86	lymphocyte antigen 86 [Source:RGD Symbol;Acc:1309936]
10847308	ENSRNOG00000012568	Madd	MAP-kinase activating death domain [Source:RGD Symbol;Acc:619922]
10897054	ENSRNOG00000007091	Ly6e	lymphocyte antigen 6 complex, locus E [Source:RGD Symbol;Acc:1565342]
10883636	ENSRNOG00000052758	Fam49a	Family with sequence similarity 49, member A; Protein Fam49a; Putative uncharacterized protein RGD1305961_predicted [Source:UniProtKB/TrEMBL;Acc:B0BN65]
NA	NA	NA	NA
10856320	ENSRNOG00000009545	Polr1a	polymerase (RNA) I polypeptide A [Source:RGD Symbol;Acc:620824]
10706705	ENSRNOG00000037247	Rras	related RAS viral (r-ras) oncogene homolog [Source:RGD Symbol;Acc:1311443]
10899387	ENSRNOG00000007607	Nr4a1	nuclear receptor subfamily 4, group A, member 1 [Source:RGD Symbol;Acc:620029]
10758156	ENSRNOG00000001004	Ncor2	nuclear receptor co-repressor 2 [Source:RGD Symbol;Acc:1310293]
10892643	ENSRNOG00000050708	AABR07065823.2	Uncharacterized protein [Source:UniProtKB/TrEMBL;Acc:M0R9U2]
10734975	ENSRNOG00000010756	Tp53	tumor protein p53 [Source:RGD Symbol;Acc:3889]
10799087	ENSRNOG00000047594	LOC100910568	HEAT repeat-containing protein 1-like [Source:RGD Symbol;Acc:6498035]
10795679	ENSRNOG00000002480	Gpr137b	G protein-coupled receptor 137B [Source:RGD Symbol;Acc:1307342]
10852799	ENSRNOG00000009085	Prkag2	protein kinase, AMP-activated, gamma 2 non-catalytic subunit [Source:RGD Symbol;Acc:727782]
10908482	ENSRNOG00000009271	Smarca4	SWI/SNF related, matrix associated, actin dependent regulator of chromatin, subfamily a, member 4 [Source:RGD Symbol;Acc:621728]
10779832	ENSRNOG00000051860	AC114343.1	Rnase4 protein [Source:UniProtKB/TrEMBL;Acc:B2GUW7]
10705485	ENSRNOG00000019229	Fbl	fibrillarin [Source:RGD Symbol;Acc:1305542]
10825472	ENSRNOG00000030019	Atp1a1	ATPase, Na+/K+ transporting, alpha 1 polypeptide [Source:RGD Symbol;Acc:2167]
10771669	ENSRNOG00000022229	Sdad1	SDA1 domain containing 1 [Source:RGD Symbol;Acc:1359112]

## Sheet: cluster 10
Probe ID	Ensembl ID	Gene name	description
10750524	ENSRNOG00000001963	Mx2	myxovirus (influenza virus) resistance 2 [Source:RGD Symbol;Acc:628821]
10753425	ENSRNOG00000001959	Mx1	myxovirus (influenza virus) resistance 1 [Source:RGD Symbol;Acc:3127]
10742348	ENSRNOG00000031138	Irgm	immunity-related GTPase family, M [Source:RGD Symbol;Acc:1305163]
10755088	ENSRNOG00000028895	Rtp4	receptor (chemosensory) transporter protein 4 [Source:RGD Symbol;Acc:1306974]
10739958	ENSRNOG00000029658	Rnf213	ring finger protein 213 [Source:RGD Symbol;Acc:1308168]
10827349	ENSRNOG00000022218	Ifi44	interferon-induced protein 44 [Source:RGD Symbol;Acc:1310523]

## Sheet: cluster 11
Probe ID	Ensembl Id	Gene name	Description
10754592	ENSRNOG00000001793	Heg1	heart development protein with EGF-like domains 1 [Source:RGD Symbol;Acc:1564641]
10812354	ENSRNOG00000033134	Mef2c	myocyte enhancer factor 2C [Source:RGD Symbol;Acc:1563119]
10756178	ENSRNOG00000001005	Fcer2	Fc fragment of IgE, low affinity II, receptor for (CD23) [Source:RGD Symbol;Acc:619997]
10785590	ENSRNOG00000009145	Klf12	Kruppel-like factor 12 [Source:RGD Symbol;Acc:1309204]
10770778	ENSRNOG00000005565	Traf3ip3	TRAF3 interacting protein 3 [Source:RGD Symbol;Acc:1304848]
10888610	ENSRNOG00000006865	Laptm4a	lysosomal protein transmembrane 4 alpha [Source:RGD Symbol;Acc:735179]
10927562	ENSRNOG00000018830	Aff3	AF4/FMR2 family, member 3 [Source:RGD Symbol;Acc:1308527]
10807452	ENSRNOG00000054264	Nfatc3	nuclear factor of activated T-cells, cytoplasmic, calcineurin-dependent 3 [Source:RGD Symbol;Acc:1308692]
10732939	ENSRNOG00000028845	Ebf1	early B-cell factor 1 [Source:RGD Symbol;Acc:620953]
10731047	ENSRNOG00000046333	Ablim1	actin-binding LIM protein 1 [Source:MGI Symbol;Acc:MGI:1194500]
10770858	ENSRNOG00000034164	Cr2	complement component (3d/Epstein Barr virus) receptor 2 [Source:RGD Symbol;Acc:1310065]
10867045	ENSRNOG00000055068	LOC100360977	TRIMCyp-like [Source:RGD Symbol;Acc:2321083]
10926930	ENSRNOG00000012543	Mcm3	minichromosome maintenance complex component 3 [Source:RGD Symbol;Acc:1305168]
10727067	ENSRNOG00000020615	Nap1l4	nucleosome assembly protein 1-like 4 [Source:RGD Symbol;Acc:1305391]
10848393	ENSRNOG00000005404	Rasgrp1	RAS guanyl releasing protein 1 (calcium and DAG-regulated) [Source:RGD Symbol;Acc:3539]
10886756	ENSRNOG00000014476	Evl	Enah/Vasp-like [Source:RGD Symbol;Acc:621150]
10830253	ENSRNOG00000000824	Dse	dermatan sulfate epimerase [Source:RGD Symbol;Acc:1305079]
10743357	ENSRNOG00000058116	AC118419.1
10919010	ENSRNOG00000031032	Hmgn3	high mobility group nucleosomal binding domain 3 [Source:RGD Symbol;Acc:1359106]
10934635	ENSRNOG00000037839	P2ry10	purinergic receptor P2Y, G-protein coupled, 10 [Source:RGD Symbol;Acc:1561912]
10822830	ENSRNOG00000014414	Qrfpr	pyroglutamylated RFamide peptide receptor [Source:RGD Symbol;Acc:728380]
10864942	ENSRNOG00000006576	Bms1	BMS1 ribosome biogenesis factor [Source:RGD Symbol;Acc:1308043]
10763935	ENSRNOG00000029938	Pik3c2b	phosphatidylinositol-4-phosphate 3-kinase, catalytic subunit type 2 beta [Source:RGD Symbol;Acc:1306541]
10750672	ENSRNOG00000001653	St3gal6	ST3 beta-galactoside alpha-2,3-sialyltransferase 6 [Source:RGD Symbol;Acc:1303279]
10830624	ENSRNOG00000000321	Cd24	CD24 molecule [Source:RGD Symbol;Acc:2298]
10724575	ENSRNOG00000045560	LOC499229	similar to very large inducible GTPase 1 isoform A [Source:RGD Symbol;Acc:1598220]
10868017	ENSRNOG00000047513	Mdn1	midasin homolog (yeast) [Source:RGD Symbol;Acc:1306394]
10917366	ENSRNOG00000012500	Ddx10	DEAD (Asp-Glu-Ala-Asp) box polypeptide 10 [Source:RGD Symbol;Acc:1308990]
10740408	ENSRNOG00000058739	Snn	stannin [Source:RGD Symbol;Acc:3730]
10822330	ENSRNOG00000061862	Zbtb10	zinc finger and BTB domain containing 10 [Source:RGD Symbol;Acc:708377]
10829703	ENSRNOG00000000613	Tfam	transcription factor A, mitochondrial [Source:RGD Symbol;Acc:620682]
10795574	ENSRNOG00000017791	Arhgap12	Rho GTPase activating protein 12 [Source:RGD Symbol;Acc:1310017]
10940575	ENSRNOG00000046912	Nr1d2	nuclear receptor subfamily 1, group D, member 2 [Source:RGD Symbol;Acc:628828]
10760920	ENSRNOG00000047077	LOC681182	similar to paired immunoglobin-like type 2 receptor beta [Source:RGD Symbol;Acc:1583509]
10799516	ENSRNOG00000017644	Usp6nl	USP6 N-terminal like [Source:RGD Symbol;Acc:1311786]
10728766	ENSRNOG00000053873	AABR07024303.2
10744460	ENSRNOG00000026647	Cxcl16	chemokine (C-X-C motif) ligand 16 [Source:RGD Symbol;Acc:1562928]
10736784	ENSRNOG00000021719	Slfn5	schlafen family member 5 [Source:RGD Symbol;Acc:1312025]
10768697	ENSRNOG00000002735	Dhx9	DEAH (Asp-Glu-Ala-His) box helicase 9 [Source:RGD Symbol;Acc:1308548]
10772342	ENSRNOG00000002248	Fryl	FRY-like [Source:RGD Symbol;Acc:1311309]
NA	NA	NA	NA
10771492	ENSRNOG00000002345	Rasgef1b	RasGEF domain family, member 1B [Source:RGD Symbol;Acc:1562220]
10757862	ENSRNOG00000001479	Gtf2i	general transcription factor II I [Source:RGD Symbol;Acc:727961]
10797597	ENSRNOG00000014616	Iars	isoleucyl-tRNA synthetase [Source:RGD Symbol;Acc:621022]
10909918	ENSRNOG00000010922	Ppp2r1b	protein phosphatase 2, regulatory subunit A, beta [Source:RGD Symbol;Acc:1304764]
10879555	ENSRNOG00000016047	Macf1	microtubule-actin crosslinking factor 1 [Source:RGD Symbol;Acc:1306057]
10888662	ENSRNOG00000026316	Wdr43	WD repeat domain 43 [Source:RGD Symbol;Acc:1565005]
10842315	ENSRNOG00000005616	Ncoa3	nuclear receptor coactivator 3 [Source:RGD Symbol;Acc:620109]
NA	NA	NA	NA
10729780	ENSRNOG00000019077	Lipa	lipase A, lysosomal acid, cholesterol esterase [Source:RGD Symbol;Acc:3008]
NA	NA	NA	NA
10815636	ENSRNOG00000014076	Mbnl1	muscleblind-like splicing regulator 1 [Source:RGD Symbol;Acc:628668]
10933755	ENSRNOG00000003686	Tbl1x	transducin (beta)-like 1 X-linked [Source:RGD Symbol;Acc:1563868]
10731891	ENSRNOG00000024210	Nlrc3	NLR family, CARD domain containing 3 [Source:RGD Symbol;Acc:1304902]
10716667	ENSRNOG00000016381	Ust	uronyl-2-sulfotransferase [Source:RGD Symbol;Acc:1304743]
10830398	ENSRNOG00000000595	Traf3ip2	Traf3 interacting protein 2 [Source:RGD Symbol;Acc:1593240]
10803681	ENSRNOG00000020468	Stard4	StAR-related lipid transfer (START) domain containing 4 [Source:RGD Symbol;Acc:1309475]
10838497	ENSRNOG00000005814	Katnbl1	katanin p80 subunit B-like 1 [Source:RGD Symbol;Acc:1582771]
10752007	ENSRNOG00000001796	Dgkg	diacylglycerol kinase, gamma [Source:RGD Symbol;Acc:2499]
10837138	ENSRNOG00000004861	Itga4	integrin, alpha 4 [Source:RGD Symbol;Acc:1593249]
10889560	ENSRNOG00000007884	Bcap29	B-cell receptor-associated protein 29 [Source:RGD Symbol;Acc:1359431]
10901115	ENSRNOG00000007076	LOC691422	similar to zinc finger protein 101 [Source:RGD Symbol;Acc:1583951]
10751586	ENSRNOG00000001797	Umps	uridine monophosphate synthetase [Source:RGD Symbol;Acc:1311908]
10844916	ENSRNOG00000025278	Scai	suppressor of cancer cell invasion [Source:RGD Symbol;Acc:1594720]
10939570	ENSRNOG00000004581	Zdhhc9	zinc finger, DHHC-type containing 9 [Source:RGD Symbol;Acc:1561389]
10856232	ENSRNOG00000006069	Eif2ak3	eukaryotic translation initiation factor 2 alpha kinase 3 [Source:RGD Symbol;Acc:70884]
10731444	ENSRNOG00000061236	AC136795.1
10907198	ENSRNOG00000052990	Cers5	Lass5 protein; Longevity assurance homolog 5 (S. cerevisiae) (Predicted), isoform CRA_b [Source:UniProtKB/TrEMBL;Acc:B2RYI9]
10810378	ENSRNOG00000018382	Inpp4b	inositol polyphosphate-4-phosphatase, type II [Source:RGD Symbol;Acc:620470]
10940673	ENSRNOG00000043370	Fubp1	far upstream element (FUSE) binding protein 1 [Source:RGD Symbol;Acc:1591892]
10798635	ENSRNOG00000055197	AABR07027872.1
10910071	ENSRNOG00000010277	Idh3a	isocitrate dehydrogenase 3 (NAD+) alpha [Source:RGD Symbol;Acc:70889]
10871173	ENSRNOG00000046192	Nsun4	NOP2/Sun domain family, member 4 [Source:RGD Symbol;Acc:1559652]
10775283	ENSRNOG00000039890	Abcg3l3	ATP-binding cassette, subfamily G (WHITE), member 3-like 3 [Source:RGD Symbol;Acc:1564709]
10929321	ENSRNOG00000053200	Dock10	dedicator of cytokinesis 10 [Source:MGI Symbol;Acc:MGI:2146320]
10812162	ENSRNOG00000009997	Erap1	endoplasmic reticulum aminopeptidase 1 [Source:RGD Symbol;Acc:708542]
10884868	ENSRNOG00000056721	Fancm	Fanconi anemia, complementation group M [Source:MGI Symbol;Acc:MGI:2442306]
10924667	ENSRNOG00000025970	LOC102551819	U3 small nucleolar RNA-associated protein 14 homolog B-like [Source:RGD Symbol;Acc:7514331]
10826335	ENSRNOG00000016214	Agl	amylo-alpha-1, 6-glucosidase, 4-alpha-glucanotransferase [Source:RGD Symbol;Acc:1306376]
10784307	ENSRNOG00000012644	Nupl1	nucleoporin like 1 [Source:RGD Symbol;Acc:631334]
10889263	ENSRNOG00000004110	Trib2	tribbles pseudokinase 2 [Source:RGD Symbol;Acc:1564451]
NA	NA	NA	NA
10785897	ENSRNOG00000058057	Uggt2	UDP-glucose glycoprotein glucosyltransferase 2 [Source:MGI Symbol;Acc:MGI:1913685]

[truncated: 14 more sheets: cluster 12, cluster 13, cluster 14, cluster 15, cluster 16, cluster 17, cluster 18, cluster 19, cluster 20, cluster 21, cluster 22, cluster 23, cluster 24, cluster 25]
